# Supplementary material for: Deacetylation of YAP1 Promotes the Resistance to Chemo- and Targeted Therapy in FLT3-ITD+ AML Cells
Source: Front Cell Dev Biol. 2022 May 17;10:842214. doi: 10.3389/fcell.2022.842214 (PMC9152322; doi:10.3389/fcell.2022.842214)
Supplement: Supplementary file 1 [file Table2.XLSX]

## Sheet: Control
Checked	Protein FDR Confidence: Combined	Master	Accession	Description	Exp. q-value: Combined	Sum PEP Score	Coverage [%]	# Peptides	# PSMs	# Unique Peptides	# Protein Groups	# AAs	MW [kDa]	calc. pI	Score Sequest HT: Sequest HT	# Peptides (by Search Engine): Sequest HT
FALSE	High	Master Protein	P22528	Cornifin-B OS=Homo sapiens OX=9606 GN=SPRR1B PE=1 SV=2	0	3.308	9	1	1	1	1	89	9.9	8.48	1.71	1
FALSE	High	Master Protein	Q5BQ95	Kallikrein 13 splice variant 7 OS=Homo sapiens OX=9606 GN=KLK13 PE=2 SV=1	0.008	1.637	8	1	1	1	1	98	10.7	9.69	0	1
FALSE	High	Master Protein	P01040	Cystatin-A OS=Homo sapiens OX=9606 GN=CSTA PE=1 SV=1	0.003	2.385	12	1	1	1	1	98	11	5.5	0	1
FALSE	High	Master Protein	P47929	Galectin-7 OS=Homo sapiens OX=9606 GN=LGALS7 PE=1 SV=2	0	3.049	9	1	1	1	1	136	15.1	7.62	0	1
FALSE	High	Master Protein	P68871	Hemoglobin subunit beta OS=Homo sapiens OX=9606 GN=HBB PE=1 SV=2	0	9.999	15	2	14	2	1	147	16	7.28	19.71	2
FALSE	High	Master Protein	P62979	Ubiquitin-40S ribosomal protein S27a OS=Homo sapiens OX=9606 GN=RPS27A PE=1 SV=2	0	3.378	6	1	1	1	1	156	18	9.64	2.44	1
FALSE	High	Master Protein	P16402	Histone H1.3 OS=Homo sapiens OX=9606 GN=HIST1H1D PE=1 SV=2	0	5.153	5	1	2	1	1	221	22.3	11.02	1.69	1
FALSE	High	Master Protein	Q56A73	Spindlin-4 OS=Homo sapiens OX=9606 GN=SPIN4 PE=1 SV=1	0.008	1.614	3	1	2	1	1	249	28.6	7.66	3.71	1
FALSE	High	Master Protein	P50402	Emerin OS=Homo sapiens OX=9606 GN=EMD PE=1 SV=1	0.004	1.821	4	1	1	1	1	254	29	5.5	0	1
FALSE	High	Master Protein	Q13151	Heterogeneous nuclear ribonucleoprotein A0 OS=Homo sapiens OX=9606 GN=HNRNPA0 PE=1 SV=1	0	5.825	5	3	25	1	1	305	30.8	9.29	32.22	3
FALSE	High	Master Protein	Q13243	Serine/arginine-rich splicing factor 5 OS=Homo sapiens OX=9606 GN=SRSF5 PE=1 SV=1	0	11.186	11	3	6	2	1	272	31.2	11.59	8.56	3
FALSE	Medium	Master Protein	P54709	Sodium/potassium-transporting ATPase subunit beta-3 OS=Homo sapiens OX=9606 GN=ATP1B3 PE=1 SV=1	0.01	1.514	4	1	1	1	1	279	31.5	8.35	0	1
FALSE	High	Master Protein	Q9UKM9	RNA-binding protein Raly OS=Homo sapiens OX=9606 GN=RALY PE=1 SV=1	0	7.771	8	3	5	3	1	306	32.4	9.17	7.05	3
FALSE	High	Master Protein	P06748	Nucleophosmin OS=Homo sapiens OX=9606 GN=NPM1 PE=1 SV=2	0	6.994	9	3	15	3	1	294	32.6	4.78	22.66	3
FALSE	High	Master Protein	Q02878	60S ribosomal protein L6 OS=Homo sapiens OX=9606 GN=RPL6 PE=1 SV=3	0	3.303	5	1	1	1	1	288	32.7	10.58	2.15	1
FALSE	High	Master Protein	P05141	ADP/ATP translocase 2 OS=Homo sapiens OX=9606 GN=SLC25A5 PE=1 SV=7	0	7.454	6	2	5	2	1	298	32.8	9.69	0	2
FALSE	High	Master Protein	Q9NWB6	Arginine and glutamate-rich protein 1 OS=Homo sapiens OX=9606 GN=ARGLU1 PE=1 SV=1	0.004	1.886	3	1	1	1	1	273	33.2	10.35	1.72	1
FALSE	High	Master Protein	Q99623	Prohibitin-2 OS=Homo sapiens OX=9606 GN=PHB2 PE=1 SV=2	0	6.005	7	2	2	2	1	299	33.3	9.83	1.88	2
FALSE	High	Master Protein	Q96C36	Pyrroline-5-carboxylate reductase 2 OS=Homo sapiens OX=9606 GN=PYCR2 PE=1 SV=1	0.008	1.588	5	1	1	1	1	320	33.6	7.77	1.75	1
FALSE	High	Master Protein	P62995	Transformer-2 protein homolog beta OS=Homo sapiens OX=9606 GN=TRA2B PE=1 SV=1	0	3.933	6	2	4	2	1	288	33.6	11.25	1.76	2
FALSE	High	Master Protein	P07910	Heterogeneous nuclear ribonucleoproteins C1/C2 OS=Homo sapiens OX=9606 GN=HNRNPC PE=1 SV=4	0	9.773	9	4	19	4	1	306	33.7	5.08	22.76	4
FALSE	High	Master Protein	C9IZQ1	Translocon-associated protein subunit alpha OS=Homo sapiens OX=9606 GN=SSR1 PE=1 SV=1	0	4.771	4	1	2	1	1	298	33.9	4.69	2.46	1
FALSE	High	Master Protein	P00387	NADH-cytochrome b5 reductase 3 OS=Homo sapiens OX=9606 GN=CYB5R3 PE=1 SV=3	0.004	2.79	4	1	1	1	1	301	34.2	7.59	2.06	1
FALSE	High	Master Protein	P46777	60S ribosomal protein L5 OS=Homo sapiens OX=9606 GN=RPL5 PE=1 SV=3	0.004	1.915	3	1	1	1	1	297	34.3	9.72	1.62	1
FALSE	High	Master Protein	Q96AG4	Leucine-rich repeat-containing protein 59 OS=Homo sapiens OX=9606 GN=LRRC59 PE=1 SV=1	0	11.638	9	3	4	3	1	307	34.9	9.57	9.66	3
FALSE	High	Master Protein	P40926	Malate dehydrogenase, mitochondrial OS=Homo sapiens OX=9606 GN=MDH2 PE=1 SV=3	0	30.897	21	7	18	7	1	338	35.5	8.68	34.83	7
FALSE	High	Master Protein	Q8NBN7	Retinol dehydrogenase 13 OS=Homo sapiens OX=9606 GN=RDH13 PE=1 SV=2	0.004	2.069	4	1	1	1	1	331	35.9	8.1	0	1
FALSE	High	Master Protein	A0A1P0AYU5	Sideroflexin OS=Homo sapiens OX=9606 GN=SFXN3 PE=1 SV=1	0	4.568	3	1	1	1	1	325	36	9.09	2.7	1
FALSE	High	Master Protein	C9JRZ8	Aldo-keto reductase family 1 member B15 OS=Homo sapiens OX=9606 GN=AKR1B15 PE=1 SV=2	0.004	2.181	3	1	1	1	1	316	36.5	6.7	0	1
FALSE	High	Master Protein	P00338	L-lactate dehydrogenase A chain OS=Homo sapiens OX=9606 GN=LDHA PE=1 SV=2	0	7.976	9	3	3	3	1	332	36.7	8.27	3.67	3
FALSE	High	Master Protein	P31942	Heterogeneous nuclear ribonucleoprotein H3 OS=Homo sapiens OX=9606 GN=HNRNPH3 PE=1 SV=2	0.004	1.869	3	1	1	1	1	346	36.9	6.87	1.93	1
FALSE	High	Master Protein	P51665	26S proteasome non-ATPase regulatory subunit 7 OS=Homo sapiens OX=9606 GN=PSMD7 PE=1 SV=2	0.008	1.585	3	1	1	1	1	324	37	6.77	0	1
FALSE	High	Master Protein	P62879	Guanine nucleotide-binding protein G(I)/G(S)/G(T) subunit beta-2 OS=Homo sapiens OX=9606 GN=GNB2 PE=1 SV=3	0	7.046	9	3	5	3	1	340	37.3	6	7.84	3
FALSE	High	Master Protein	P22626	Heterogeneous nuclear ribonucleoproteins A2/B1 OS=Homo sapiens OX=9606 GN=HNRNPA2B1 PE=1 SV=2	0	31.998	20	8	56	5	1	353	37.4	8.95	81.28	8
FALSE	High	Master Protein	P37837	Transaldolase OS=Homo sapiens OX=9606 GN=TALDO1 PE=1 SV=2	0.003	2.362	3	1	1	1	1	337	37.5	6.81	1.68	1
FALSE	Medium	Master Protein	O00303	Eukaryotic translation initiation factor 3 subunit F OS=Homo sapiens OX=9606 GN=EIF3F PE=1 SV=1	0.01	1.521	3	1	1	1	1	357	37.5	5.45	0	1
FALSE	High	Master Protein	P13995	Bifunctional methylenetetrahydrofolate dehydrogenase/cyclohydrolase, mitochondrial OS=Homo sapiens OX=9606 GN=MTHFD2 PE=1 SV=2	0	3.476	3	1	1	1	1	350	37.9	8.73	2.31	1
FALSE	High	Master Protein	Q9H2U2	Inorganic pyrophosphatase 2, mitochondrial OS=Homo sapiens OX=9606 GN=PPA2 PE=1 SV=2	0	10.123	7	2	3	2	1	334	37.9	7.39	6.8	2
FALSE	High	Master Protein	P07355	Annexin A2 OS=Homo sapiens OX=9606 GN=ANXA2 PE=1 SV=2	0	9.39	8	3	10	3	1	339	38.6	7.75	12.73	3
FALSE	High	Master Protein	Q9NYK5	39S ribosomal protein L39, mitochondrial OS=Homo sapiens OX=9606 GN=MRPL39 PE=1 SV=3	0.004	1.726	3	1	1	1	1	338	38.7	7.65	0	1
FALSE	High	Master Protein	P09651	Heterogeneous nuclear ribonucleoprotein A1 OS=Homo sapiens OX=9606 GN=HNRNPA1 PE=1 SV=5	0	17.917	13	6	31	3	1	372	38.7	9.13	34.74	6
FALSE	High	Master Protein	O75477	Erlin-1 OS=Homo sapiens OX=9606 GN=ERLIN1 PE=1 SV=1	0.004	2.771	3	1	1	1	1	346	38.9	7.87	0	1
FALSE	High	Master Protein	O75787	Renin receptor OS=Homo sapiens OX=9606 GN=ATP6AP2 PE=1 SV=2	0	4.265	5	2	2	2	1	350	39	6.1	0	2
FALSE	High	Master Protein	P11177	Pyruvate dehydrogenase E1 component subunit beta, mitochondrial OS=Homo sapiens OX=9606 GN=PDHB PE=1 SV=3	0	5.721	3	1	1	1	1	359	39.2	6.65	2.32	1
FALSE	High	Master Protein	P57721	Poly(rC)-binding protein 3 OS=Homo sapiens OX=9606 GN=PCBP3 PE=2 SV=2	0.004	2.625	3	1	2	1	1	371	39.4	8.07	0	1
FALSE	High	Master Protein	P51991	Heterogeneous nuclear ribonucleoprotein A3 OS=Homo sapiens OX=9606 GN=HNRNPA3 PE=1 SV=2	0	6.573	5	3	28	1	1	378	39.6	9.01	32.19	3
FALSE	High	Master Protein	J3KPS3	Fructose-bisphosphate aldolase OS=Homo sapiens OX=9606 GN=ALDOA PE=1 SV=1	0	18.493	13	5	11	5	1	368	39.8	8.09	25.77	5
FALSE	High	Master Protein	P16150	Leukosialin OS=Homo sapiens OX=9606 GN=SPN PE=1 SV=1	0	3.412	2	1	1	1	1	400	40.3	5.1	2.6	1
FALSE	High	Master Protein	O75381	Peroxisomal membrane protein PEX14 OS=Homo sapiens OX=9606 GN=PEX14 PE=1 SV=1	0	3.609	4	2	2	2	1	377	41.2	4.94	0	2
FALSE	High	Master Protein	P82650	28S ribosomal protein S22, mitochondrial OS=Homo sapiens OX=9606 GN=MRPS22 PE=1 SV=1	0	6.03	3	1	1	1	1	360	41.3	7.9	0	1
FALSE	High	Master Protein	E7ETU7	39S ribosomal protein L3, mitochondrial OS=Homo sapiens OX=9606 GN=MRPL3 PE=1 SV=1	0.008	1.58	2	1	1	1	1	375	41.6	9.58	1.96	1
FALSE	High	Master Protein	P62736	Actin, aortic smooth muscle OS=Homo sapiens OX=9606 GN=ACTA2 PE=1 SV=1	0	10.534	7	3	14	3	1	377	42	5.39	19.9	3
FALSE	High	Master Protein	P35613	Basigin OS=Homo sapiens OX=9606 GN=BSG PE=1 SV=2	0.004	2.201	2	1	2	1	1	385	42.2	5.66	3.43	1
FALSE	High	Master Protein	Q16795	NADH dehydrogenase [ubiquinone] 1 alpha subcomplex subunit 9, mitochondrial OS=Homo sapiens OX=9606 GN=NDUFA9 PE=1 SV=2	0	6.07	7	3	3	3	1	377	42.5	9.8	1.77	3
FALSE	High	Master Protein	P39748	Flap endonuclease 1 OS=Homo sapiens OX=9606 GN=FEN1 PE=1 SV=1	0.004	2.145	3	1	3	1	1	380	42.6	8.62	4.32	1
FALSE	High	Master Protein	P35659	Protein DEK OS=Homo sapiens OX=9606 GN=DEK PE=1 SV=1	0	5.36	7	3	3	3	1	375	42.6	8.56	0	3
FALSE	High	Master Protein	Q2TAM5	RELA protein OS=Homo sapiens OX=9606 GN=RELA PE=1 SV=1	0.004	2.07	2	1	1	1	1	377	42.8	8.37	0	1
FALSE	High	Master Protein	Q96EP5	DAZ-associated protein 1 OS=Homo sapiens OX=9606 GN=DAZAP1 PE=1 SV=1	0.008	1.576	4	1	2	1	1	407	43.4	8.56	0	1
FALSE	High	Master Protein	Q16543	Hsp90 co-chaperone Cdc37 OS=Homo sapiens OX=9606 GN=CDC37 PE=1 SV=1	0	3.206	2	1	2	1	1	378	44.4	5.25	1.99	1
FALSE	High	Master Protein	Q96DV4	39S ribosomal protein L38, mitochondrial OS=Homo sapiens OX=9606 GN=MRPL38 PE=1 SV=2	0.004	1.759	3	1	2	1	1	380	44.6	7.53	3.68	1
FALSE	High	Master Protein	F5GYQ1	V-type proton ATPase subunit OS=Homo sapiens OX=9606 GN=ATP6V0D1 PE=1 SV=1	0.004	2.168	3	1	1	1	1	392	44.6	5.14	0	1
FALSE	High	Master Protein	P13473	Lysosome-associated membrane glycoprotein 2 OS=Homo sapiens OX=9606 GN=LAMP2 PE=1 SV=2	0	3.415	2	1	1	1	1	410	44.9	5.63	1.92	1
FALSE	High	Master Protein	P60842	Eukaryotic initiation factor 4A-I OS=Homo sapiens OX=9606 GN=EIF4A1 PE=1 SV=1	0	7.996	6	2	11	2	1	406	46.1	5.48	19.22	2
FALSE	High	Master Protein	Q9HDC9	Adipocyte plasma membrane-associated protein OS=Homo sapiens OX=9606 GN=APMAP PE=1 SV=2	0	6.572	5	2	3	2	1	416	46.5	6.16	2.3	2
FALSE	High	Master Protein	P38919	Eukaryotic initiation factor 4A-III OS=Homo sapiens OX=9606 GN=EIF4A3 PE=1 SV=4	0	8.7	5	3	5	3	1	411	46.8	6.73	4.41	3
FALSE	High	Master Protein	P06733	Alpha-enolase OS=Homo sapiens OX=9606 GN=ENO1 PE=1 SV=2	0	6.801	6	3	4	3	1	434	47.1	7.39	3.27	3
FALSE	High	Master Protein	P61158	Actin-related protein 3 OS=Homo sapiens OX=9606 GN=ACTR3 PE=1 SV=3	0	3.891	5	2	4	2	1	418	47.3	5.88	4	2
FALSE	High	Master Protein	O96019	Actin-like protein 6A OS=Homo sapiens OX=9606 GN=ACTL6A PE=1 SV=1	0.004	2.761	2	1	2	1	1	429	47.4	5.6	1.72	1
FALSE	High	Master Protein	Q09028	Histone-binding protein RBBP4 OS=Homo sapiens OX=9606 GN=RBBP4 PE=1 SV=3	0	4.988	3	1	2	1	1	425	47.6	4.89	4.32	1
FALSE	High	Master Protein	P36578	60S ribosomal protein L4 OS=Homo sapiens OX=9606 GN=RPL4 PE=1 SV=5	0	9.705	6	3	8	3	1	427	47.7	11.06	9.4	3
FALSE	High	Master Protein	P27797	Calreticulin OS=Homo sapiens OX=9606 GN=CALR PE=1 SV=1	0	10.188	6	4	12	4	1	417	48.1	4.44	12.39	4
FALSE	High	Master Protein	A0A286YES1	Immunoglobulin heavy constant gamma 3 (Fragment) OS=Homo sapiens OX=9606 GN=IGHG3 PE=1 SV=1	0.004	1.887	2	1	4	1	1	446	49.1	6.87	5.15	1
FALSE	High	Master Protein	Q9BQ95	Evolutionarily conserved signaling intermediate in Toll pathway, mitochondrial OS=Homo sapiens OX=9606 GN=ECSIT PE=1 SV=1	0.004	1.94	2	1	1	1	1	431	49.1	6.29	0	1
FALSE	High	Master Protein	P62191	26S proteasome regulatory subunit 4 OS=Homo sapiens OX=9606 GN=PSMC1 PE=1 SV=1	0.004	1.837	3	1	1	1	1	440	49.2	6.21	0	1
FALSE	Medium	Master Protein	P17980	26S proteasome regulatory subunit 6A OS=Homo sapiens OX=9606 GN=PSMC3 PE=1 SV=3	0.011	1.56	2	1	1	1	1	439	49.2	5.24	0	1
FALSE	High	Master Protein	Q9Y6N5	Sulfide:quinone oxidoreductase, mitochondrial OS=Homo sapiens OX=9606 GN=SQOR PE=1 SV=1	0	17.454	8	3	10	3	1	450	49.9	9.11	22.9	3
FALSE	High	Master Protein	P26641	Elongation factor 1-gamma OS=Homo sapiens OX=9606 GN=EEF1G PE=1 SV=3	0	7.585	6	3	5	3	1	437	50.1	6.67	5.48	3
FALSE	High	Master Protein	P68104	Elongation factor 1-alpha 1 OS=Homo sapiens OX=9606 GN=EEF1A1 PE=1 SV=1	0	15.293	12	5	14	5	1	462	50.1	9.01	25.17	5
FALSE	High	Master Protein	Q9UKX7	Nuclear pore complex protein Nup50 OS=Homo sapiens OX=9606 GN=NUP50 PE=1 SV=2	0	3.994	3	1	1	1	1	468	50.1	7.06	2.01	1
FALSE	High	Master Protein	Q9Y265	RuvB-like 1 OS=Homo sapiens OX=9606 GN=RUVBL1 PE=1 SV=1	0	6.604	8	3	6	3	1	456	50.2	6.42	2.28	3
FALSE	High	Master Protein	P42167	Lamina-associated polypeptide 2, isoforms beta/gamma OS=Homo sapiens OX=9606 GN=TMPO PE=1 SV=2	0	17.197	14	5	9	5	1	454	50.6	9.38	15.86	5
FALSE	High	Master Protein	P49821	NADH dehydrogenase [ubiquinone] flavoprotein 1, mitochondrial OS=Homo sapiens OX=9606 GN=NDUFV1 PE=1 SV=4	0	4.399	4	2	3	2	1	464	50.8	8.21	2.04	2
FALSE	High	Master Protein	O43615	Mitochondrial import inner membrane translocase subunit TIM44 OS=Homo sapiens OX=9606 GN=TIMM44 PE=1 SV=2	0.004	2.253	2	1	1	1	1	452	51.3	8.32	0	1
FALSE	High	Master Protein	Q96JJ7	Protein disulfide-isomerase TMX3 OS=Homo sapiens OX=9606 GN=TMX3 PE=1 SV=2	0.004	2.461	2	1	3	1	1	454	51.8	4.91	1.63	1
FALSE	High	Master Protein	Q01518	Adenylyl cyclase-associated protein 1 OS=Homo sapiens OX=9606 GN=CAP1 PE=1 SV=5	0.008	1.627	2	1	1	1	1	475	51.9	8.06	0	1
FALSE	High	Master Protein	P48723	Heat shock 70 kDa protein 13 OS=Homo sapiens OX=9606 GN=HSPA13 PE=1 SV=1	0.008	1.564	1	1	1	1	1	471	51.9	5.76	0	1
FALSE	High	Master Protein	Q9Y512	Sorting and assembly machinery component 50 homolog OS=Homo sapiens OX=9606 GN=SAMM50 PE=1 SV=3	0	6.639	6	3	6	3	1	469	51.9	6.9	5.94	3
FALSE	High	Master Protein	Q8N684	Cleavage and polyadenylation specificity factor subunit 7 OS=Homo sapiens OX=9606 GN=CPSF7 PE=1 SV=1	0	4.421	2	1	2	1	1	471	52	8	2.58	1
FALSE	High	Master Protein	Q96CS3	FAS-associated factor 2 OS=Homo sapiens OX=9606 GN=FAF2 PE=1 SV=2	0.004	1.931	2	1	2	1	1	445	52.6	5.62	0	1
FALSE	High	Master Protein	P31930	Cytochrome b-c1 complex subunit 1, mitochondrial OS=Homo sapiens OX=9606 GN=UQCRC1 PE=1 SV=3	0	9.696	7	3	12	3	1	480	52.6	6.37	16.94	3
FALSE	High	Master Protein	O15269	Serine palmitoyltransferase 1 OS=Homo sapiens OX=9606 GN=SPTLC1 PE=1 SV=1	0	3.517	3	2	2	2	1	473	52.7	6.01	1.73	2
FALSE	High	Master Protein	P07099	Epoxide hydrolase 1 OS=Homo sapiens OX=9606 GN=EPHX1 PE=1 SV=1	0.004	2.698	2	1	2	1	1	455	52.9	7.25	1.7	1
FALSE	High	Master Protein	P52209	6-phosphogluconate dehydrogenase, decarboxylating OS=Homo sapiens OX=9606 GN=PGD PE=1 SV=3	0	9.319	6	3	6	3	1	483	53.1	7.23	5.87	3
FALSE	High	Master Protein	P37198	Nuclear pore glycoprotein p62 OS=Homo sapiens OX=9606 GN=NUP62 PE=1 SV=3	0	5.013	2	1	2	1	1	522	53.2	5.31	4.57	1
FALSE	High	Master Protein	H3BPE7	RNA-binding protein FUS OS=Homo sapiens OX=9606 GN=FUS PE=1 SV=1	0	7.104	3	2	3	2	1	527	53.5	9.36	4.19	2
FALSE	High	Master Protein	P09622	Dihydrolipoyl dehydrogenase, mitochondrial OS=Homo sapiens OX=9606 GN=DLD PE=1 SV=2	0	20.004	12	6	21	6	1	509	54.1	7.85	21.46	6
FALSE	High	Master Protein	O75439	Mitochondrial-processing peptidase subunit beta OS=Homo sapiens OX=9606 GN=PMPCB PE=1 SV=2	0	6.365	4	2	5	2	1	489	54.3	6.83	10.91	2
FALSE	High	Master Protein	Q8IV08	Phospholipase D3 OS=Homo sapiens OX=9606 GN=PLD3 PE=1 SV=1	0.004	2.573	2	1	1	1	1	490	54.7	6.47	1.9	1
FALSE	High	Master Protein	Q9UMS4	Pre-mRNA-processing factor 19 OS=Homo sapiens OX=9606 GN=PRPF19 PE=1 SV=1	0	13.402	12	5	9	5	1	504	55.1	6.61	2.32	5
FALSE	High	Master Protein	Q9Y3I0	tRNA-splicing ligase RtcB homolog OS=Homo sapiens OX=9606 GN=RTCB PE=1 SV=1	0.008	1.65	2	1	2	1	1	505	55.2	7.23	0	1
FALSE	High	Master Protein	P61011	Signal recognition particle 54 kDa protein OS=Homo sapiens OX=9606 GN=SRP54 PE=1 SV=1	0.004	2.017	2	1	1	1	1	504	55.7	8.75	1.65	1
FALSE	High	Master Protein	P12268	Inosine-5'-monophosphate dehydrogenase 2 OS=Homo sapiens OX=9606 GN=IMPDH2 PE=1 SV=2	0.008	1.587	2	1	1	1	1	514	55.8	6.9	0	1
FALSE	High	Master Protein	P34897	Serine hydroxymethyltransferase, mitochondrial OS=Homo sapiens OX=9606 GN=SHMT2 PE=1 SV=3	0	12.914	10	5	16	5	1	504	56	8.53	23.18	5
FALSE	High	Master Protein	Q99615	DnaJ homolog subfamily C member 7 OS=Homo sapiens OX=9606 GN=DNAJC7 PE=1 SV=2	0.003	2.305	2	1	1	1	1	494	56.4	6.96	1.66	1
FALSE	High	Master Protein	P21281	V-type proton ATPase subunit B, brain isoform OS=Homo sapiens OX=9606 GN=ATP6V1B2 PE=1 SV=3	0.004	2.666	2	1	1	1	1	511	56.5	5.81	0	1
FALSE	High	Master Protein	Q15758	Neutral amino acid transporter B(0) OS=Homo sapiens OX=9606 GN=SLC1A5 PE=1 SV=2	0.004	2.72	2	1	1	1	1	541	56.6	5.48	1.75	1
FALSE	High	Master Protein	Q9UHG3	Prenylcysteine oxidase 1 OS=Homo sapiens OX=9606 GN=PCYOX1 PE=1 SV=3	0	4.189	4	2	4	2	1	505	56.6	6.18	0	2
FALSE	High	Master Protein	P30101	Protein disulfide-isomerase A3 OS=Homo sapiens OX=9606 GN=PDIA3 PE=1 SV=4	0	31.091	21	10	49	10	1	505	56.7	6.35	90.6	10
FALSE	High	Master Protein	P30837	Aldehyde dehydrogenase X, mitochondrial OS=Homo sapiens OX=9606 GN=ALDH1B1 PE=1 SV=3	0.004	2.032	3	1	2	1	1	517	57.2	6.8	0	1
FALSE	High	Master Protein	P78371	T-complex protein 1 subunit beta OS=Homo sapiens OX=9606 GN=CCT2 PE=1 SV=4	0	8.854	6	3	5	3	1	535	57.5	6.46	8.46	3
FALSE	High	Master Protein	P49257	Protein ERGIC-53 OS=Homo sapiens OX=9606 GN=LMAN1 PE=1 SV=2	0.004	1.962	2	1	3	1	1	510	57.5	6.77	3.5	1
FALSE	High	Master Protein	Q02252	Methylmalonate-semialdehyde dehydrogenase [acylating], mitochondrial OS=Homo sapiens OX=9606 GN=ALDH6A1 PE=1 SV=2	0.004	2.474	2	1	3	1	1	535	57.8	8.5	2.1	1
FALSE	High	Master Protein	P52292	Importin subunit alpha-1 OS=Homo sapiens OX=9606 GN=KPNA2 PE=1 SV=1	0	3.062	2	1	1	1	1	529	57.8	5.4	1.64	1
FALSE	High	Master Protein	Q8TD30	Alanine aminotransferase 2 OS=Homo sapiens OX=9606 GN=GPT2 PE=1 SV=1	0	5.18	4	2	2	2	1	523	57.9	7.71	1.74	2
FALSE	High	Master Protein	A0A0A0MT64	NADPH:adrenodoxin oxidoreductase, mitochondrial OS=Homo sapiens OX=9606 GN=FDXR PE=1 SV=1	0.004	2.753	2	1	1	1	1	534	58.2	7.87	1.96	1
FALSE	High	Master Protein	O43172	U4/U6 small nuclear ribonucleoprotein Prp4 OS=Homo sapiens OX=9606 GN=PRPF4 PE=1 SV=2	0.004	2.632	2	1	1	1	1	522	58.4	7.42	2.23	1
FALSE	High	Master Protein	Q8WXF1	Paraspeckle component 1 OS=Homo sapiens OX=9606 GN=PSPC1 PE=1 SV=1	0	3.331	3	2	6	1	1	523	58.7	6.67	5.37	2
FALSE	High	Master Protein	Q9BZZ5	Apoptosis inhibitor 5 OS=Homo sapiens OX=9606 GN=API5 PE=1 SV=3	0.004	1.902	2	1	1	1	1	524	59	7.34	1.73	1
FALSE	High	Master Protein	P49368	T-complex protein 1 subunit gamma OS=Homo sapiens OX=9606 GN=CCT3 PE=1 SV=4	0	9.284	7	4	5	4	1	545	60.5	6.49	3.5	4
FALSE	High	Master Protein	Q6UWP8	Suprabasin OS=Homo sapiens OX=9606 GN=SBSN PE=1 SV=2	0	5.057	9	2	2	2	1	590	60.5	7.01	2.44	2
FALSE	Medium	Master Protein	Q9BVL2	Nucleoporin p58/p45 OS=Homo sapiens OX=9606 GN=NUP58 PE=1 SV=1	0.011	1.534	1	1	1	1	1	599	60.9	9.33	1.9	1
FALSE	High	Master Protein	Q96I24	Far upstream element-binding protein 3 OS=Homo sapiens OX=9606 GN=FUBP3 PE=1 SV=2	0	5.533	6	3	5	2	1	572	61.6	8.38	0	3
FALSE	High	Master Protein	H3BP20	Beta-hexosaminidase OS=Homo sapiens OX=9606 GN=HEXA PE=1 SV=1	0	4.539	3	2	2	2	1	540	62	5.21	3.48	2
FALSE	High	Master Protein	A0A0U1RRM4	Polypyrimidine tract-binding protein 1 OS=Homo sapiens OX=9606 GN=PTBP1 PE=1 SV=1	0	8.64	6	4	9	4	1	588	62.4	9.1	0	4
FALSE	High	Master Protein	Q10471	Polypeptide N-acetylgalactosaminyltransferase 2 OS=Homo sapiens OX=9606 GN=GALNT2 PE=1 SV=1	0	3.557	1	1	1	1	1	571	64.7	8.35	0	1
FALSE	High	Master Protein	A0A0A0MTS2	Glucose-6-phosphate isomerase (Fragment) OS=Homo sapiens OX=9606 GN=GPI PE=1 SV=1	0	4.971	4	2	5	2	1	573	64.8	9.04	4.17	2
FALSE	High	Master Protein	P30153	Serine/threonine-protein phosphatase 2A 65 kDa regulatory subunit A alpha isoform OS=Homo sapiens OX=9606 GN=PPP2R1A PE=1 SV=4	0	3.962	3	2	3	2	1	589	65.3	5.11	1.62	2
FALSE	High	Master Protein	G3V3A4	SNW domain-containing protein 1 OS=Homo sapiens OX=9606 GN=SNW1 PE=1 SV=1	0.004	2.152	1	1	1	1	1	571	65.4	9.67	0	1
FALSE	High	Master Protein	Q9HCD5	Nuclear receptor coactivator 5 OS=Homo sapiens OX=9606 GN=NCOA5 PE=1 SV=2	0.004	2.099	2	1	1	1	1	579	65.5	9.6	0	1
FALSE	High	Master Protein	Q5JTV8	Torsin-1A-interacting protein 1 OS=Homo sapiens OX=9606 GN=TOR1AIP1 PE=1 SV=2	0	4.493	4	2	2	2	1	583	66.2	8.18	1.89	2
FALSE	High	Master Protein	O95831	Apoptosis-inducing factor 1, mitochondrial OS=Homo sapiens OX=9606 GN=AIFM1 PE=1 SV=1	0	15.027	9	5	23	5	1	613	66.9	8.95	33.61	5
FALSE	High	Master Protein	P29350	Tyrosine-protein phosphatase non-receptor type 6 OS=Homo sapiens OX=9606 GN=PTPN6 PE=1 SV=1	0	7.907	3	2	3	2	1	595	67.5	7.78	5.57	2
FALSE	High	Master Protein	P26038	Moesin OS=Homo sapiens OX=9606 GN=MSN PE=1 SV=3	0	13.144	6	4	4	4	1	577	67.8	6.4	6.05	4
FALSE	High	Master Protein	P29401	Transketolase OS=Homo sapiens OX=9606 GN=TKT PE=1 SV=3	0	4.377	3	2	2	2	1	623	67.8	7.66	2	2
FALSE	High	Master Protein	J3KPF3	4F2 cell-surface antigen heavy chain OS=Homo sapiens OX=9606 GN=SLC3A2 PE=1 SV=1	0.004	2.503	2	1	2	1	1	631	68.1	5.05	3.83	1
FALSE	High	Master Protein	Q8IXI1	Mitochondrial Rho GTPase 2 OS=Homo sapiens OX=9606 GN=RHOT2 PE=1 SV=2	0.003	2.415	1	1	2	1	1	618	68.1	5.86	1.62	1
FALSE	High	Master Protein	P04843	Dolichyl-diphosphooligosaccharide--protein glycosyltransferase subunit 1 OS=Homo sapiens OX=9606 GN=RPN1 PE=1 SV=1	0	19.076	8	5	25	5	1	607	68.5	6.38	31.1	5
FALSE	High	Master Protein	Q9H845	Acyl-CoA dehydrogenase family member 9, mitochondrial OS=Homo sapiens OX=9606 GN=ACAD9 PE=1 SV=1	0	12.971	6	4	4	4	1	621	68.7	7.96	5.62	4
FALSE	High	Master Protein	P10515	Dihydrolipoyllysine-residue acetyltransferase component of pyruvate dehydrogenase complex, mitochondrial OS=Homo sapiens OX=9606 GN=DLAT PE=1 SV=3	0	5.279	4	3	4	3	1	647	69	7.84	5.29	3
FALSE	High	Master Protein	O76031	ATP-dependent Clp protease ATP-binding subunit clpX-like, mitochondrial OS=Homo sapiens OX=9606 GN=CLPX PE=1 SV=2	0	4.647	3	2	2	2	1	633	69.2	7.58	1.97	2
FALSE	High	Master Protein	P04844	Dolichyl-diphosphooligosaccharide--protein glycosyltransferase subunit 2 OS=Homo sapiens OX=9606 GN=RPN2 PE=1 SV=3	0	2.884	2	1	1	1	1	631	69.2	5.69	0	1
FALSE	High	Master Protein	Q8NAB2	Kelch repeat and BTB domain-containing protein 3 OS=Homo sapiens OX=9606 GN=KBTBD3 PE=2 SV=2	0.007	1.659	1	1	1	1	1	608	69.4	5.39	0	1
FALSE	High	Master Protein	O60506	Heterogeneous nuclear ribonucleoprotein Q OS=Homo sapiens OX=9606 GN=SYNCRIP PE=1 SV=2	0	14.572	6	4	12	2	1	623	69.6	8.59	13.21	4
FALSE	High	Master Protein	P49748	Very long-chain specific acyl-CoA dehydrogenase, mitochondrial OS=Homo sapiens OX=9606 GN=ACADVL PE=1 SV=1	0	27.148	12	8	27	8	1	655	70.3	8.75	43.58	8
FALSE	High	Master Protein	Q16822	Phosphoenolpyruvate carboxykinase [GTP], mitochondrial OS=Homo sapiens OX=9606 GN=PCK2 PE=1 SV=4	0.004	2.063	1	1	1	1	1	640	70.7	7.62	1.75	1
FALSE	High	Master Protein	Q16881	Thioredoxin reductase 1, cytoplasmic OS=Homo sapiens OX=9606 GN=TXNRD1 PE=1 SV=3	0.004	2.071	2	1	2	1	1	649	70.9	7.39	3.7	1
FALSE	Medium	Master Protein	Q9UBT2	SUMO-activating enzyme subunit 2 OS=Homo sapiens OX=9606 GN=UBA2 PE=1 SV=2	0.011	1.549	2	1	1	1	1	640	71.2	5.29	2.09	1
FALSE	High	Master Protein	Q9NVI7	ATPase family AAA domain-containing protein 3A OS=Homo sapiens OX=9606 GN=ATAD3A PE=1 SV=2	0	7.239	4	3	7	3	1	634	71.3	8.98	9.44	3
FALSE	High	Master Protein	P11021	Endoplasmic reticulum chaperone BiP OS=Homo sapiens OX=9606 GN=HSPA5 PE=1 SV=2	0	27.352	11	8	26	7	1	654	72.3	5.16	42.8	8
FALSE	High	Master Protein	O94925	Glutaminase kidney isoform, mitochondrial OS=Homo sapiens OX=9606 GN=GLS PE=1 SV=1	0.004	1.991	1	1	3	1	1	669	73.4	7.77	0	1
FALSE	High	Master Protein	O94776	Metastasis-associated protein MTA2 OS=Homo sapiens OX=9606 GN=MTA2 PE=1 SV=1	0	3.467	1	1	2	1	1	668	75	9.66	2.01	1
FALSE	High	Master Protein	P23246	Splicing factor, proline- and glutamine-rich OS=Homo sapiens OX=9606 GN=SFPQ PE=1 SV=2	0	17.37	8	6	9	6	1	707	76.1	9.44	13.21	6
FALSE	High	Master Protein	Q08188	Protein-glutamine gamma-glutamyltransferase E OS=Homo sapiens OX=9606 GN=TGM3 PE=1 SV=4	0	4.634	2	1	3	1	1	693	76.6	5.86	2.2	1
FALSE	High	Master Protein	Q92542	Nicastrin OS=Homo sapiens OX=9606 GN=NCSTN PE=1 SV=2	0.004	1.92	1	1	1	1	1	709	78.4	5.99	0	1
FALSE	High	Master Protein	Q96EY7	Pentatricopeptide repeat domain-containing protein 3, mitochondrial OS=Homo sapiens OX=9606 GN=PTCD3 PE=1 SV=3	0	3.068	1	1	1	1	1	689	78.5	6.42	0	1
FALSE	High	Master Protein	P28331	NADH-ubiquinone oxidoreductase 75 kDa subunit, mitochondrial OS=Homo sapiens OX=9606 GN=NDUFS1 PE=1 SV=3	0	10.439	5	3	9	3	1	727	79.4	6.23	11.03	3
FALSE	High	Master Protein	A0A1W2PQ51	Probable ATP-dependent RNA helicase DDX17 OS=Homo sapiens OX=9606 GN=DDX17 PE=1 SV=1	0	12.968	5	4	5	3	1	731	80.4	8.37	3.82	4
FALSE	High	Master Protein	P46459	Vesicle-fusing ATPase OS=Homo sapiens OX=9606 GN=NSF PE=1 SV=3	0.003	2.293	1	1	2	1	1	744	82.5	6.95	1.9	1
FALSE	High	Master Protein	P41250	Glycine--tRNA ligase OS=Homo sapiens OX=9606 GN=GARS PE=1 SV=3	0.004	2.044	1	1	2	1	1	739	83.1	7.03	0	1
FALSE	High	Master Protein	P08238	Heat shock protein HSP 90-beta OS=Homo sapiens OX=9606 GN=HSP90AB1 PE=1 SV=4	0	13.001	5	4	14	2	1	724	83.2	5.03	12.63	4
FALSE	High	Master Protein	P07900	Heat shock protein HSP 90-alpha OS=Homo sapiens OX=9606 GN=HSP90AA1 PE=1 SV=5	0	12.183	5	4	14	3	1	732	84.6	5.02	7.84	4
FALSE	High	Master Protein	P02786	Transferrin receptor protein 1 OS=Homo sapiens OX=9606 GN=TFRC PE=1 SV=2	0.004	1.983	1	1	1	1	1	760	84.8	6.61	0	1
FALSE	High	Master Protein	P49321	Nuclear autoantigenic sperm protein OS=Homo sapiens OX=9606 GN=NASP PE=1 SV=2	0	6.711	2	2	2	2	1	788	85.2	4.3	3.66	2
FALSE	High	Master Protein	Q96TA2	ATP-dependent zinc metalloprotease YME1L1 OS=Homo sapiens OX=9606 GN=YME1L1 PE=1 SV=2	0.004	1.995	1	1	1	1	1	773	86.4	8.76	0	1
FALSE	High	Master Protein	Q9UGP8	Translocation protein SEC63 homolog OS=Homo sapiens OX=9606 GN=SEC63 PE=1 SV=2	0	4.427	2	2	2	2	1	760	87.9	5.31	1.79	2
FALSE	Medium	Master Protein	Q9P2I0	Cleavage and polyadenylation specificity factor subunit 2 OS=Homo sapiens OX=9606 GN=CPSF2 PE=1 SV=2	0.01	1.523	1	1	1	1	1	782	88.4	5.11	0	1
FALSE	High	Master Protein	Q13263	Transcription intermediary factor 1-beta OS=Homo sapiens OX=9606 GN=TRIM28 PE=1 SV=5	0.004	2.745	1	1	1	1	1	835	88.5	5.77	0	1
FALSE	High	Master Protein	Q9Y4W6	AFG3-like protein 2 OS=Homo sapiens OX=9606 GN=AFG3L2 PE=1 SV=2	0.005	1.703	1	1	1	1	1	797	88.5	8.66	0	1
FALSE	High	Master Protein	P55072	Transitional endoplasmic reticulum ATPase OS=Homo sapiens OX=9606 GN=VCP PE=1 SV=4	0	7.114	4	4	6	4	1	806	89.3	5.26	1.77	4
FALSE	High	Master Protein	P22735	Protein-glutamine gamma-glutamyltransferase K OS=Homo sapiens OX=9606 GN=TGM1 PE=1 SV=4	0.005	1.68	1	1	1	1	1	817	89.7	6.04	0	1
FALSE	High	Master Protein	Q14566	DNA replication licensing factor MCM6 OS=Homo sapiens OX=9606 GN=MCM6 PE=1 SV=1	0.004	2.001	1	1	1	1	1	821	92.8	5.41	0	1
FALSE	High	Master Protein	P13639	Elongation factor 2 OS=Homo sapiens OX=9606 GN=EEF2 PE=1 SV=4	0	4.342	2	2	2	2	1	858	95.3	6.83	3.69	2
FALSE	High	Master Protein	Q14974	Importin subunit beta-1 OS=Homo sapiens OX=9606 GN=KPNB1 PE=1 SV=2	0	4.526	2	2	5	2	1	876	97.1	4.78	3.27	2
FALSE	High	Master Protein	Q9Y678	Coatomer subunit gamma-1 OS=Homo sapiens OX=9606 GN=COPG1 PE=1 SV=1	0.003	2.326	1	1	1	1	1	874	97.7	5.47	1.74	1
FALSE	High	Master Protein	H3BVG0	Nuclear pore complex protein Nup93 OS=Homo sapiens OX=9606 GN=NUP93 PE=1 SV=1	0	11.695	5	5	6	5	1	880	99.5	5.73	3.72	5
FALSE	High	Master Protein	Q08554	Desmocollin-1 OS=Homo sapiens OX=9606 GN=DSC1 PE=1 SV=2	0	8.681	3	2	3	2	1	894	99.9	5.43	6.1	2
FALSE	High	Master Protein	Q13435	Splicing factor 3B subunit 2 OS=Homo sapiens OX=9606 GN=SF3B2 PE=1 SV=2	0	7.933	3	3	3	3	1	895	100.2	5.67	1.87	3
FALSE	High	Master Protein	A0A087WXU3	Extended synaptotagmin-2 OS=Homo sapiens OX=9606 GN=ESYT2 PE=1 SV=1	0	4.981	2	2	3	2	1	921	102.3	9.26	4.87	2
FALSE	High	Master Protein	P12814	Alpha-actinin-1 OS=Homo sapiens OX=9606 GN=ACTN1 PE=1 SV=2	0.004	2.178	1	1	1	1	1	892	103	5.41	0	1
FALSE	High	Master Protein	O43707	Alpha-actinin-4 OS=Homo sapiens OX=9606 GN=ACTN4 PE=1 SV=2	0.008	1.643	1	1	1	1	1	911	104.8	5.44	0	1
FALSE	High	Master Protein	Q14697	Neutral alpha-glucosidase AB OS=Homo sapiens OX=9606 GN=GANAB PE=1 SV=3	0	10.681	3	4	8	4	1	944	106.8	6.14	8.34	4
FALSE	High	Master Protein	Q9Y2W1	Thyroid hormone receptor-associated protein 3 OS=Homo sapiens OX=9606 GN=THRAP3 PE=1 SV=2	0.004	2.107	1	1	2	1	1	955	108.6	10.15	1.9	1
FALSE	High	Master Protein	P09874	Poly [ADP-ribose] polymerase 1 OS=Homo sapiens OX=9606 GN=PARP1 PE=1 SV=4	0	3.382	1	1	1	1	1	1014	113	8.88	0	1
FALSE	High	Master Protein	Q9BSJ8	Extended synaptotagmin-1 OS=Homo sapiens OX=9606 GN=ESYT1 PE=1 SV=1	0	3.056	1	1	2	1	1	1104	122.8	5.83	1.63	1
FALSE	High	Master Protein	Q9NQC3	Reticulon-4 OS=Homo sapiens OX=9606 GN=RTN4 PE=1 SV=2	0.004	2.761	1	1	2	1	1	1192	129.9	4.5	3.98	1
FALSE	High	Master Protein	P55265	Double-stranded RNA-specific adenosine deaminase OS=Homo sapiens OX=9606 GN=ADAR PE=1 SV=4	0	5.015	2	2	2	2	1	1226	136	8.65	4.19	2
FALSE	High	Master Protein	A0A087X117	Nodal modulator 1 OS=Homo sapiens OX=9606 GN=NOMO1 PE=1 SV=1	0.004	2.459	1	1	1	1	1	1267	139.4	5.85	1.6	1
FALSE	High	Master Protein	Q08211	ATP-dependent RNA helicase A OS=Homo sapiens OX=9606 GN=DHX9 PE=1 SV=4	0	3.172	1	2	2	2	1	1270	140.9	6.84	0	2
FALSE	High	Master Protein	P42704	Leucine-rich PPR motif-containing protein, mitochondrial OS=Homo sapiens OX=9606 GN=LRPPRC PE=1 SV=3	0	25.529	5	7	11	7	1	1394	157.8	6.13	13.96	7
FALSE	High	Master Protein	P53804	E3 ubiquitin-protein ligase TTC3 OS=Homo sapiens OX=9606 GN=TTC3 PE=1 SV=2	0.007	1.664	0	1	1	1	1	2025	229.7	7.52	0	1
FALSE	High	Master Protein	P42345	Serine/threonine-protein kinase mTOR OS=Homo sapiens OX=9606 GN=MTOR PE=1 SV=1	0.007	1.664	0	1	1	1	1	2549	288.7	7.17	0	1

## Sheet: YAP1
Checked	Protein FDR Confidence: Combined	Master	Accession	Description	Exp. q-value: Combined	Sum PEP Score	Coverage [%]	# Peptides	# PSMs	# Unique Peptides	# Protein Groups	# AAs	MW [kDa]	calc. pI	Score Sequest HT: Sequest HT	# Peptides (by Search Engine): Sequest HT
FALSE	High	Master Protein	Q9BYE4	Small proline-rich protein 2G OS=Homo sapiens OX=9606 GN=SPRR2G PE=3 SV=1	0.004	2.067	12	1	1	1	1	73	8.2	7.96	0	1
FALSE	High	Master Protein	P01040	Cystatin-A OS=Homo sapiens OX=9606 GN=CSTA PE=1 SV=1	0	7.46	19	2	5	2	1	98	11	5.5	10.07	2
FALSE	High	Master Protein	P10599	Thioredoxin OS=Homo sapiens OX=9606 GN=TXN PE=1 SV=3	0	3.023	9	1	2	1	1	105	11.7	4.92	3.7	1
FALSE	High	Master Protein	P31949	Protein S100-A11 OS=Homo sapiens OX=9606 GN=S100A11 PE=1 SV=2	0.008	1.971	9	1	2	1	1	105	11.7	7.12	4.17	1
FALSE	High	Master Protein	P06702	Protein S100-A9 OS=Homo sapiens OX=9606 GN=S100A9 PE=1 SV=1	0	17.513	25	3	8	3	1	114	13.2	6.13	18.4	3
FALSE	High	Master Protein	Q9NRP4	Succinate dehydrogenase assembly factor 3, mitochondrial OS=Homo sapiens OX=9606 GN=SDHAF3 PE=1 SV=1	0.01	1.543	7	1	1	1	1	125	14.6	9.07	2.23	1
FALSE	High	Master Protein	P47929	Galectin-7 OS=Homo sapiens OX=9606 GN=LGALS7 PE=1 SV=2	0	17.651	32	4	7	4	1	136	15.1	7.62	16.41	4
FALSE	High	Master Protein	P69905	Hemoglobin subunit alpha OS=Homo sapiens OX=9606 GN=HBA1 PE=1 SV=2	0	10.823	17	3	25	3	1	142	15.2	8.68	52.5	3
FALSE	High	Master Protein	P02042	Hemoglobin subunit delta OS=Homo sapiens OX=9606 GN=HBD PE=1 SV=2	0	10.16	15	2	26	2	1	147	16	8.05	50.54	2
FALSE	High	Master Protein	P02100	Hemoglobin subunit epsilon OS=Homo sapiens OX=9606 GN=HBE1 PE=1 SV=2	0	2.988	5	1	4	1	1	147	16.2	8.63	4.09	1
FALSE	High	Master Protein	P27482	Calmodulin-like protein 3 OS=Homo sapiens OX=9606 GN=CALML3 PE=1 SV=2	0	4.641	8	1	2	1	1	149	16.9	4.42	5.39	1
FALSE	High	Master Protein	P62979	Ubiquitin-40S ribosomal protein S27a OS=Homo sapiens OX=9606 GN=RPS27A PE=1 SV=2	0	5.548	12	2	5	2	1	156	18	9.64	7.57	2
FALSE	High	Master Protein	Q9NZH8	Interleukin-36 gamma OS=Homo sapiens OX=9606 GN=IL36G PE=1 SV=1	0	5.768	11	2	2	2	1	169	18.7	5.14	2.09	2
FALSE	High	Master Protein	Q06830	Peroxiredoxin-1 OS=Homo sapiens OX=9606 GN=PRDX1 PE=1 SV=1	0.004	2.033	4	1	2	1	1	199	22.1	8.13	3.94	1
FALSE	High	Master Protein	P16402	Histone H1.3 OS=Homo sapiens OX=9606 GN=HIST1H1D PE=1 SV=2	0.004	2.122	5	1	2	1	1	221	22.3	11.02	1.98	1
FALSE	High	Master Protein	P04792	Heat shock protein beta-1 OS=Homo sapiens OX=9606 GN=HSPB1 PE=1 SV=2	0	2.695	4	1	2	1	1	205	22.8	6.4	0	1
FALSE	High	Master Protein	P09211	Glutathione S-transferase P OS=Homo sapiens OX=9606 GN=GSTP1 PE=1 SV=2	0.01	1.684	3	1	1	1	1	210	23.3	5.64	2.18	1
FALSE	High	Master Protein	P28072	Proteasome subunit beta type-6 OS=Homo sapiens OX=9606 GN=PSMB6 PE=1 SV=4	0	2.433	4	1	1	1	1	239	25.3	4.92	1.81	1
FALSE	High	Master Protein	P17931	Galectin-3 OS=Homo sapiens OX=9606 GN=LGALS3 PE=1 SV=5	0	4.484	4	1	1	1	1	250	26.1	8.56	2.52	1
FALSE	High	Master Protein	P31947	14-3-3 protein sigma OS=Homo sapiens OX=9606 GN=SFN PE=1 SV=1	0	5.773	8	2	2	2	1	248	27.8	4.74	4.73	2
FALSE	High	Master Protein	E7EX29	14-3-3 protein zeta/delta (Fragment) OS=Homo sapiens OX=9606 GN=YWHAZ PE=1 SV=1	0	9.354	10	2	2	2	1	246	28	4.92	3.64	2
FALSE	High	Master Protein	P25788	Proteasome subunit alpha type-3 OS=Homo sapiens OX=9606 GN=PSMA3 PE=1 SV=2	0	2.66	5	1	1	1	1	255	28.4	5.33	2.18	1
FALSE	High	Master Protein	P18669	Phosphoglycerate mutase 1 OS=Homo sapiens OX=9606 GN=PGAM1 PE=1 SV=2	0	2.616	4	1	1	1	1	254	28.8	7.18	0	1
FALSE	High	Master Protein	P28070	Proteasome subunit beta type-4 OS=Homo sapiens OX=9606 GN=PSMB4 PE=1 SV=4	0.008	1.891	4	1	1	1	1	264	29.2	5.97	1.65	1
FALSE	High	Master Protein	P60174	Triosephosphate isomerase OS=Homo sapiens OX=9606 GN=TPI1 PE=1 SV=3	0	5.678	8	2	2	2	1	286	30.8	5.92	4.68	2
FALSE	High	Master Protein	Q6ZVX7	F-box only protein 50 OS=Homo sapiens OX=9606 GN=NCCRP1 PE=1 SV=1	0	14.139	15	4	4	4	1	275	30.8	6.62	6.94	4
FALSE	High	Master Protein	Q02878	60S ribosomal protein L6 OS=Homo sapiens OX=9606 GN=RPL6 PE=1 SV=3	0.01	1.55	3	1	1	1	1	288	32.7	10.58	0	1
FALSE	High	Master Protein	Q86U42	Polyadenylate-binding protein 2 OS=Homo sapiens OX=9606 GN=PABPN1 PE=1 SV=3	0	3.189	5	2	3	2	1	306	32.7	5.06	1.71	2
FALSE	High	Master Protein	J3KN67	Tropomyosin alpha-3 chain OS=Homo sapiens OX=9606 GN=TPM3 PE=1 SV=1	0.01	1.611	3	1	1	1	1	285	33.2	4.77	0	1
FALSE	High	Master Protein	A0A0C4DG17	40S ribosomal protein SA OS=Homo sapiens OX=9606 GN=RPSA PE=1 SV=1	0.004	2.07	4	1	1	1	1	300	33.3	4.87	2.87	1
FALSE	High	Master Protein	O60218	Aldo-keto reductase family 1 member B10 OS=Homo sapiens OX=9606 GN=AKR1B10 PE=1 SV=2	0.008	1.885	3	1	1	1	1	316	36	7.84	1.92	1
FALSE	High	Master Protein	P37837	Transaldolase OS=Homo sapiens OX=9606 GN=TALDO1 PE=1 SV=2	0	2.384	2	1	1	1	1	337	37.5	6.81	1.62	1
FALSE	High	Master Protein	Q5VVQ6	Ubiquitin thioesterase OTU1 OS=Homo sapiens OX=9606 GN=YOD1 PE=1 SV=1	0.01	1.52	2	1	2	1	1	348	38.3	6.11	0	1
FALSE	High	Master Protein	P07355	Annexin A2 OS=Homo sapiens OX=9606 GN=ANXA2 PE=1 SV=2	0	14.932	12	4	5	4	1	339	38.6	7.75	7.98	4
FALSE	High	Master Protein	J3KPS3	Fructose-bisphosphate aldolase OS=Homo sapiens OX=9606 GN=ALDOA PE=1 SV=1	0	14.288	13	5	5	5	1	368	39.8	8.09	11.21	5
FALSE	High	Master Protein	P16150	Leukosialin OS=Homo sapiens OX=9606 GN=SPN PE=1 SV=1	0.004	2.148	2	1	2	1	1	400	40.3	5.1	4.26	1
FALSE	High	Master Protein	P36952	Serpin B5 OS=Homo sapiens OX=9606 GN=SERPINB5 PE=1 SV=2	0.01	1.832	2	1	1	1	1	375	42.1	6.05	0	1
FALSE	High	Master Protein	P07339	Cathepsin D OS=Homo sapiens OX=9606 GN=CTSD PE=1 SV=1	0.01	1.824	2	1	3	1	1	412	44.5	6.54	6.3	1
FALSE	High	Master Protein	P29508	Serpin B3 OS=Homo sapiens OX=9606 GN=SERPINB3 PE=1 SV=2	0	11.79	12	5	5	5	1	390	44.5	6.81	7.49	5
FALSE	High	Master Protein	H0Y5K5	Endoplasmic reticulum-Golgi intermediate compartment protein 3 (Fragment) OS=Homo sapiens OX=9606 GN=ERGIC3 PE=1 SV=1	0	3.261	3	1	1	1	1	397	44.6	6.47	0	1
FALSE	High	Master Protein	P60842	Eukaryotic initiation factor 4A-I OS=Homo sapiens OX=9606 GN=EIF4A1 PE=1 SV=1	0	3.498	3	1	3	1	1	406	46.1	5.48	3.77	1
FALSE	High	Master Protein	P06733	Alpha-enolase OS=Homo sapiens OX=9606 GN=ENO1 PE=1 SV=2	0	12.643	11	6	10	6	1	434	47.1	7.39	11.87	6
FALSE	High	Master Protein	P36578	60S ribosomal protein L4 OS=Homo sapiens OX=9606 GN=RPL4 PE=1 SV=5	0	3.64	3	1	1	1	1	427	47.7	11.06	2.69	1
FALSE	High	Master Protein	Q7L1Q6	Basic leucine zipper and W2 domain-containing protein 1 OS=Homo sapiens OX=9606 GN=BZW1 PE=1 SV=1	0.008	1.853	2	1	1	1	1	419	48	5.92	0	1
FALSE	High	Master Protein	Q15084	Protein disulfide-isomerase A6 OS=Homo sapiens OX=9606 GN=PDIA6 PE=1 SV=1	0.008	1.856	2	1	3	1	1	440	48.1	5.08	1.93	1
FALSE	High	Master Protein	Q15428	Splicing factor 3A subunit 2 OS=Homo sapiens OX=9606 GN=SF3A2 PE=1 SV=2	0.01	1.573	2	1	1	1	1	464	49.2	9.64	0	1
FALSE	High	Master Protein	Q96QA5	Gasdermin-A OS=Homo sapiens OX=9606 GN=GSDMA PE=1 SV=4	0	2.284	2	1	1	1	1	445	49.3	5.29	0	1
FALSE	High	Master Protein	P19971	Thymidine phosphorylase OS=Homo sapiens OX=9606 GN=TYMP PE=1 SV=2	0.01	1.506	2	1	1	1	1	482	49.9	5.53	1.74	1
FALSE	High	Master Protein	P41091	Eukaryotic translation initiation factor 2 subunit 3 OS=Homo sapiens OX=9606 GN=EIF2S3 PE=1 SV=3	0.008	1.913	2	1	1	1	1	472	51.1	8.4	0	1
FALSE	High	Master Protein	Q9NPF5	DNA methyltransferase 1-associated protein 1 OS=Homo sapiens OX=9606 GN=DMAP1 PE=1 SV=1	0.004	2.18	3	1	1	1	1	467	53	9.5	0	1
FALSE	High	Master Protein	Q9BRR6	ADP-dependent glucokinase OS=Homo sapiens OX=9606 GN=ADPGK PE=1 SV=1	0	2.553	3	1	1	1	1	497	54.1	6.2	0	1
FALSE	High	Master Protein	Q15758	Neutral amino acid transporter B(0) OS=Homo sapiens OX=9606 GN=SLC1A5 PE=1 SV=2	0	2.738	2	1	2	1	1	541	56.6	5.48	1.78	1
FALSE	High	Master Protein	Q9BZZ5	Apoptosis inhibitor 5 OS=Homo sapiens OX=9606 GN=API5 PE=1 SV=3	0.01	1.757	2	1	1	1	1	524	59	7.34	1.65	1
FALSE	High	Master Protein	P48643	T-complex protein 1 subunit epsilon OS=Homo sapiens OX=9606 GN=CCT5 PE=1 SV=1	0.008	1.956	1	1	1	1	1	541	59.6	5.66	0	1
FALSE	High	Master Protein	P04259	Keratin, type II cytoskeletal 6B OS=Homo sapiens OX=9606 GN=KRT6B PE=1 SV=5	0	105.083	34	27	140	3	1	564	60	8	255.09	27
FALSE	High	Master Protein	O95831	Apoptosis-inducing factor 1, mitochondrial OS=Homo sapiens OX=9606 GN=AIFM1 PE=1 SV=1	0.008	1.92	1	1	2	1	1	613	66.9	8.95	0	1
FALSE	High	Master Protein	Q8WVV4	Protein POF1B OS=Homo sapiens OX=9606 GN=POF1B PE=1 SV=3	0.003	2.011	2	1	1	1	1	589	68	6.32	2.17	1
FALSE	High	Master Protein	Q96G03	Phosphoglucomutase-2 OS=Homo sapiens OX=9606 GN=PGM2 PE=1 SV=4	0.008	1.953	2	1	1	1	1	612	68.2	6.73	1.84	1
FALSE	High	Master Protein	P04843	Dolichyl-diphosphooligosaccharide--protein glycosyltransferase subunit 1 OS=Homo sapiens OX=9606 GN=RPN1 PE=1 SV=1	0	10.045	6	4	9	4	1	607	68.5	6.38	7.98	4
FALSE	High	Master Protein	Q9H845	Acyl-CoA dehydrogenase family member 9, mitochondrial OS=Homo sapiens OX=9606 GN=ACAD9 PE=1 SV=1	0	7.239	5	3	4	3	1	621	68.7	7.96	5.16	3
FALSE	High	Master Protein	E9PEB5	Far upstream element-binding protein 1 OS=Homo sapiens OX=9606 GN=FUBP1 PE=1 SV=1	0	6.09	3	2	6	1	1	655	68.9	7.93	9.68	2
FALSE	High	Master Protein	P08240	Signal recognition particle receptor subunit alpha OS=Homo sapiens OX=9606 GN=SRPRA PE=1 SV=2	0	2.722	2	2	2	2	1	638	69.8	8.95	0	2
FALSE	High	Master Protein	Q969Z0	FAST kinase domain-containing protein 4 OS=Homo sapiens OX=9606 GN=TBRG4 PE=1 SV=1	0.008	1.963	2	1	2	1	1	631	70.7	7.42	1.89	1
FALSE	High	Master Protein	P31040	Succinate dehydrogenase [ubiquinone] flavoprotein subunit, mitochondrial OS=Homo sapiens OX=9606 GN=SDHA PE=1 SV=2	0	19.213	13	9	17	9	1	664	72.6	7.39	14.09	9
FALSE	High	Master Protein	P42357	Histidine ammonia-lyase OS=Homo sapiens OX=9606 GN=HAL PE=1 SV=1	0	2.668	1	1	1	1	1	657	72.7	6.95	2.04	1
FALSE	High	Master Protein	O75746	Calcium-binding mitochondrial carrier protein Aralar1 OS=Homo sapiens OX=9606 GN=SLC25A12 PE=1 SV=2	0	3.504	3	2	3	2	1	678	74.7	8.38	3.55	2
FALSE	High	Master Protein	A0A1B0GVF3	Carnitine O-palmitoyltransferase 2, mitochondrial OS=Homo sapiens OX=9606 GN=CPT2 PE=1 SV=1	0	3.406	4	2	2	2	1	670	75.2	8.5	0	2
FALSE	High	Master Protein	P23246	Splicing factor, proline- and glutamine-rich OS=Homo sapiens OX=9606 GN=SFPQ PE=1 SV=2	0	25.824	10	7	24	7	1	707	76.1	9.44	38.81	7
FALSE	High	Master Protein	Q08188	Protein-glutamine gamma-glutamyltransferase E OS=Homo sapiens OX=9606 GN=TGM3 PE=1 SV=4	0	14.91	5	3	5	3	1	693	76.6	5.86	7.31	3
FALSE	High	Master Protein	P33121	Long-chain-fatty-acid--CoA ligase 1 OS=Homo sapiens OX=9606 GN=ACSL1 PE=1 SV=1	0.01	1.51	1	1	1	1	1	698	77.9	7.15	0	1
FALSE	High	Master Protein	Q9NRK6	ATP-binding cassette sub-family B member 10, mitochondrial OS=Homo sapiens OX=9606 GN=ABCB10 PE=1 SV=2	0	2.362	2	1	1	1	1	738	79.1	9.85	2.53	1
FALSE	High	Master Protein	A0A087WVS3	Protein-glutamine gamma-glutamyltransferase 5 OS=Homo sapiens OX=9606 GN=TGM5 PE=1 SV=1	0.01	1.669	1	1	1	1	1	721	80.7	6.44	1.61	1
FALSE	High	Master Protein	Q13835	Plakophilin-1 OS=Homo sapiens OX=9606 GN=PKP1 PE=1 SV=2	0	15.536	3	2	3	2	1	747	82.8	9.13	6.08	2
FALSE	High	Master Protein	P08238	Heat shock protein HSP 90-beta OS=Homo sapiens OX=9606 GN=HSP90AB1 PE=1 SV=4	0	8.319	3	3	7	2	1	724	83.2	5.03	0	3
FALSE	High	Master Protein	P05107	Integrin beta-2 OS=Homo sapiens OX=9606 GN=ITGB2 PE=1 SV=2	0	8.951	6	5	9	5	1	769	84.7	6.95	2.31	5
FALSE	High	Master Protein	Q1KMD3	Heterogeneous nuclear ribonucleoprotein U-like protein 2 OS=Homo sapiens OX=9606 GN=HNRNPUL2 PE=1 SV=1	0	2.923	2	2	4	2	1	747	85.1	4.91	0	2
FALSE	High	Master Protein	Q8TCS8	Polyribonucleotide nucleotidyltransferase 1, mitochondrial OS=Homo sapiens OX=9606 GN=PNPT1 PE=1 SV=2	0	4.818	4	3	3	3	1	783	85.9	7.77	1.87	3
FALSE	High	Master Protein	Q96TA2	ATP-dependent zinc metalloprotease YME1L1 OS=Homo sapiens OX=9606 GN=YME1L1 PE=1 SV=2	0.01	1.648	1	1	1	1	1	773	86.4	8.76	0	1
FALSE	High	Master Protein	P54886	Delta-1-pyrroline-5-carboxylate synthase OS=Homo sapiens OX=9606 GN=ALDH18A1 PE=1 SV=2	0	6.217	3	3	4	3	1	795	87.2	7.12	4.14	3
FALSE	High	Master Protein	Q13263	Transcription intermediary factor 1-beta OS=Homo sapiens OX=9606 GN=TRIM28 PE=1 SV=5	0	6.674	4	4	6	4	1	835	88.5	5.77	0	4
FALSE	High	Master Protein	Q9Y4W6	AFG3-like protein 2 OS=Homo sapiens OX=9606 GN=AFG3L2 PE=1 SV=2	0	7.995	4	5	6	5	1	797	88.5	8.66	3.63	5
FALSE	High	Master Protein	P55072	Transitional endoplasmic reticulum ATPase OS=Homo sapiens OX=9606 GN=VCP PE=1 SV=4	0	3.426	2	2	2	2	1	806	89.3	5.26	1.95	2
FALSE	High	Master Protein	P22735	Protein-glutamine gamma-glutamyltransferase K OS=Homo sapiens OX=9606 GN=TGM1 PE=1 SV=4	0	2.719	2	2	2	2	1	817	89.7	6.04	3.85	2
FALSE	High	Master Protein	O43290	U4/U6.U5 tri-snRNP-associated protein 1 OS=Homo sapiens OX=9606 GN=SART1 PE=1 SV=1	0	3.171	1	1	1	1	1	800	90.2	6.13	1.89	1
FALSE	High	Master Protein	Q13724	Mannosyl-oligosaccharide glucosidase OS=Homo sapiens OX=9606 GN=MOGS PE=1 SV=5	0	3.705	2	2	2	2	1	837	91.9	8.9	0	2
FALSE	High	Master Protein	J3KQ69	DNA replication licensing factor MCM3 OS=Homo sapiens OX=9606 GN=MCM3 PE=1 SV=2	0	5.442	3	3	3	3	1	818	91.9	6.33	1.65	3
FALSE	High	Master Protein	Q14566	DNA replication licensing factor MCM6 OS=Homo sapiens OX=9606 GN=MCM6 PE=1 SV=1	0	9.178	6	6	9	6	1	821	92.8	5.41	5.02	6
FALSE	High	Master Protein	P13639	Elongation factor 2 OS=Homo sapiens OX=9606 GN=EEF2 PE=1 SV=4	0	12.42	6	5	11	5	1	858	95.3	6.83	12.54	5
FALSE	High	Master Protein	Q9BUQ8	Probable ATP-dependent RNA helicase DDX23 OS=Homo sapiens OX=9606 GN=DDX23 PE=1 SV=3	0	2.958	2	2	3	2	1	820	95.5	9.55	1.61	2
FALSE	High	Master Protein	Q9BUJ2	Heterogeneous nuclear ribonucleoprotein U-like protein 1 OS=Homo sapiens OX=9606 GN=HNRNPUL1 PE=1 SV=2	0	3.097	2	2	4	2	1	856	95.7	6.92	5.96	2
FALSE	High	Master Protein	Q8WUM4	Programmed cell death 6-interacting protein OS=Homo sapiens OX=9606 GN=PDCD6IP PE=1 SV=1	0	2.842	2	2	2	2	1	868	96	6.52	0	2
FALSE	High	Master Protein	P33991	DNA replication licensing factor MCM4 OS=Homo sapiens OX=9606 GN=MCM4 PE=1 SV=5	0	4.652	2	2	2	2	1	863	96.5	6.74	0	2
FALSE	High	Master Protein	A0A087WTW0	E3 ubiquitin-protein ligase UHRF1 OS=Homo sapiens OX=9606 GN=UHRF1 PE=1 SV=1	0	5.075	4	3	4	3	1	857	96.6	8.34	0	3
FALSE	High	Master Protein	Q14574	Desmocollin-3 OS=Homo sapiens OX=9606 GN=DSC3 PE=1 SV=3	0	3.018	1	1	2	1	1	896	99.9	6.1	3.74	1
FALSE	High	Master Protein	Q08554	Desmocollin-1 OS=Homo sapiens OX=9606 GN=DSC1 PE=1 SV=2	0	25.695	6	4	10	4	1	894	99.9	5.43	22.56	4
FALSE	High	Master Protein	Q13200	26S proteasome non-ATPase regulatory subunit 2 OS=Homo sapiens OX=9606 GN=PSMD2 PE=1 SV=3	0	3.277	1	1	1	1	1	908	100.1	5.2	0	1
FALSE	High	Master Protein	Q9BXP5	Serrate RNA effector molecule homolog OS=Homo sapiens OX=9606 GN=SRRT PE=1 SV=1	0.01	1.651	1	1	2	1	1	876	100.6	5.96	3.67	1
FALSE	High	Master Protein	Q7KZF4	Staphylococcal nuclease domain-containing protein 1 OS=Homo sapiens OX=9606 GN=SND1 PE=1 SV=1	0	4.728	2	2	2	2	1	910	101.9	7.17	4.12	2
FALSE	High	Master Protein	A0A087WXU3	Extended synaptotagmin-2 OS=Homo sapiens OX=9606 GN=ESYT2 PE=1 SV=1	0	3.903	2	2	3	2	1	921	102.3	9.26	4.02	2
FALSE	High	Master Protein	P12814	Alpha-actinin-1 OS=Homo sapiens OX=9606 GN=ACTN1 PE=1 SV=2	0	4.164	3	3	4	2	1	892	103	5.41	0	3
FALSE	High	Master Protein	Q10567	AP-1 complex subunit beta-1 OS=Homo sapiens OX=9606 GN=AP1B1 PE=1 SV=2	0.004	2.14	1	1	1	1	1	949	104.6	5.06	0	1
FALSE	High	Master Protein	O43707	Alpha-actinin-4 OS=Homo sapiens OX=9606 GN=ACTN4 PE=1 SV=2	0	7.432	5	4	7	3	1	911	104.8	5.44	2.02	4
FALSE	High	Master Protein	Q9NYF8	Bcl-2-associated transcription factor 1 OS=Homo sapiens OX=9606 GN=BCLAF1 PE=1 SV=2	0.01	1.823	1	1	1	1	1	920	106.1	9.98	0	1
FALSE	High	Master Protein	P36776	Lon protease homolog, mitochondrial OS=Homo sapiens OX=9606 GN=LONP1 PE=1 SV=2	0	20.042	7	6	17	6	1	959	106.4	6.39	17.54	6
FALSE	High	Master Protein	Q14697	Neutral alpha-glucosidase AB OS=Homo sapiens OX=9606 GN=GANAB PE=1 SV=3	0	21.909	6	7	19	7	1	944	106.8	6.14	29.69	7
FALSE	High	Master Protein	Q9Y2W1	Thyroid hormone receptor-associated protein 3 OS=Homo sapiens OX=9606 GN=THRAP3 PE=1 SV=2	0	3.147	2	2	2	2	1	955	108.6	10.15	1.63	2
FALSE	High	Master Protein	P09874	Poly [ADP-ribose] polymerase 1 OS=Homo sapiens OX=9606 GN=PARP1 PE=1 SV=4	0.01	1.587	1	1	1	1	1	1014	113	8.88	0	1
FALSE	High	Master Protein	Q9NSE4	Isoleucine--tRNA ligase, mitochondrial OS=Homo sapiens OX=9606 GN=IARS2 PE=1 SV=2	0	6.502	3	3	6	3	1	1012	113.7	7.2	3.58	3
FALSE	High	Master Protein	B0I1T2	Unconventional myosin-Ig OS=Homo sapiens OX=9606 GN=MYO1G PE=1 SV=2	0	3.024	1	1	1	1	1	1018	116.4	8.73	1.79	1
FALSE	High	Master Protein	E9PCR7	2-oxoglutarate dehydrogenase, mitochondrial OS=Homo sapiens OX=9606 GN=OGDH PE=1 SV=1	0	5.876	3	3	6	3	1	1038	117.6	6.92	5.98	3
FALSE	High	Master Protein	P14735	Insulin-degrading enzyme OS=Homo sapiens OX=9606 GN=IDE PE=1 SV=4	0	5.704	3	3	3	3	1	1019	117.9	6.61	3.75	3
FALSE	High	Master Protein	Q13393	Phospholipase D1 OS=Homo sapiens OX=9606 GN=PLD1 PE=1 SV=1	0.004	2.216	1	1	1	1	1	1074	124.1	8.78	0	1
FALSE	High	Master Protein	Q9NQC3	Reticulon-4 OS=Homo sapiens OX=9606 GN=RTN4 PE=1 SV=2	0	2.439	1	1	3	1	1	1192	129.9	4.5	3.65	1
FALSE	High	Master Protein	P42704	Leucine-rich PPR motif-containing protein, mitochondrial OS=Homo sapiens OX=9606 GN=LRPPRC PE=1 SV=3	0	6.913	2	3	4	3	1	1394	157.8	6.13	1.8	3
FALSE	High	Master Protein	B1AJZ9	Forkhead-associated domain-containing protein 1 OS=Homo sapiens OX=9606 GN=FHAD1 PE=2 SV=2	0.01	1.796	1	1	1	1	1	1412	161.8	6.95	1.89	1
FALSE	High	Master Protein	Q9Y490	Talin-1 OS=Homo sapiens OX=9606 GN=TLN1 PE=1 SV=3	0	2.313	1	1	1	1	1	2541	269.6	6.07	0	1
FALSE	High	Master Protein	P49327	Fatty acid synthase OS=Homo sapiens OX=9606 GN=FASN PE=1 SV=3	0	2.341	0	1	1	1	1	2511	273.3	6.44	1.81	1
FALSE	High	Master Protein	P78527	DNA-dependent protein kinase catalytic subunit OS=Homo sapiens OX=9606 GN=PRKDC PE=1 SV=3	0	2.536	0	1	1	1	1	4128	468.8	7.12	1.81	1
FALSE	High	Master Protein	P58107	Epiplakin OS=Homo sapiens OX=9606 GN=EPPK1 PE=1 SV=3	0	6.634	3	3	5	3	1	5088	555.3	5.62	8.37	3
FALSE	High	Master Protein	Q09666	Neuroblast differentiation-associated protein AHNAK OS=Homo sapiens OX=9606 GN=AHNAK PE=1 SV=2	0	3.325	2	2	5	2	1	5890	628.7	6.15	3.32	2

## Sheet: IgG
Checked	Protein FDR Confidence: Combined	Master	Accession	Description	Exp. q-value: Combined	Sum PEP Score	Coverage [%]	# Peptides	# PSMs	# Unique Peptides	# Protein Groups	# AAs	MW [kDa]	calc. pI	Score Sequest HT: Sequest HT	# Peptides (by Search Engine): Sequest HT
FALSE	High	Master Protein	P05109	Protein S100-A8 OS=Homo sapiens OX=9606 GN=S100A8 PE=1 SV=1	0.006	1.512	9	1	1	1	1	93	10.8	7.03	0	1
FALSE	High	Master Protein	P81605	Dermcidin OS=Homo sapiens OX=9606 GN=DCD PE=1 SV=2	0	4.474	10	1	5	1	1	110	11.3	6.54	11.56	1
FALSE	High	Master Protein	P62805	Histone H4 OS=Homo sapiens OX=9606 GN=HIST1H4A PE=1 SV=2	0	3.187	10	1	2	1	1	103	11.4	11.36	3.5	1
FALSE	High	Master Protein	Q01469	Fatty acid-binding protein, epidermal OS=Homo sapiens OX=9606 GN=FABP5 PE=1 SV=3	0	2.82	7	1	2	1	1	135	15.2	7.01	1.74	1
FALSE	High	Master Protein	Q9NZT1	Calmodulin-like protein 5 OS=Homo sapiens OX=9606 GN=CALML5 PE=1 SV=2	0.006	1.576	5	1	2	1	1	146	15.9	4.44	0	1
FALSE	High	Master Protein	D6RB85	Calnexin (Fragment) OS=Homo sapiens OX=9606 GN=CANX PE=1 SV=1	0	2.971	7	1	1	1	1	144	16	4.74	2.33	1
FALSE	High	Master Protein	P08962	CD63 antigen OS=Homo sapiens OX=9606 GN=CD63 PE=1 SV=2	0.006	1.48	4	1	1	1	1	238	25.6	7.81	0	1
FALSE	High	Master Protein	Q5T750	Skin-specific protein 32 OS=Homo sapiens OX=9606 GN=XP32 PE=1 SV=1	0.006	1.469	3	1	1	1	1	250	26.2	7.97	1.61	1
FALSE	High	Master Protein	P31944	Caspase-14 OS=Homo sapiens OX=9606 GN=CASP14 PE=1 SV=2	0	3.197	7	2	2	2	1	242	27.7	5.58	0	2
FALSE	High	Master Protein	A0A087WUF6	Fibroblast growth factor OS=Homo sapiens OX=9606 GN=FGF2 PE=1 SV=2	0.007	1.759	3	1	1	1	1	288	30.8	11.18	0	1
FALSE	High	Master Protein	P35030	Trypsin-3 OS=Homo sapiens OX=9606 GN=PRSS3 PE=1 SV=2	0	2.469	4	1	4	1	1	304	32.5	7.49	0	1
FALSE	High	Master Protein	P25311	Zinc-alpha-2-glycoprotein OS=Homo sapiens OX=9606 GN=AZGP1 PE=1 SV=2	0.006	2.194	3	1	2	1	1	298	34.2	6.05	0	1
FALSE	High	Master Protein	P05089	Arginase-1 OS=Homo sapiens OX=9606 GN=ARG1 PE=1 SV=2	0.006	2.109	3	1	2	1	1	322	34.7	7.21	1.99	1
FALSE	High	Master Protein	Q9H0C2	ADP/ATP translocase 4 OS=Homo sapiens OX=9606 GN=SLC25A31 PE=2 SV=1	0.006	1.576	3	1	1	1	1	315	35	9.89	2.12	1
FALSE	Medium	Master Protein	Q96HY6	DDRGK domain-containing protein 1 OS=Homo sapiens OX=9606 GN=DDRGK1 PE=1 SV=2	0.016	1.38	4	1	1	1	1	314	35.6	5.12	0	1
FALSE	High	Master Protein	P04406	Glyceraldehyde-3-phosphate dehydrogenase OS=Homo sapiens OX=9606 GN=GAPDH PE=1 SV=3	0	3.364	5	2	3	2	1	335	36	8.46	0	2
FALSE	High	Master Protein	O94905	Erlin-2 OS=Homo sapiens OX=9606 GN=ERLIN2 PE=1 SV=1	0	11.256	11	4	5	4	1	339	37.8	5.62	6.72	4
FALSE	High	Master Protein	A6NMY6	Putative annexin A2-like protein OS=Homo sapiens OX=9606 GN=ANXA2P2 PE=5 SV=2	0	2.883	3	1	1	1	1	339	38.6	6.95	0	1
FALSE	High	Master Protein	Q9NX62	Inositol monophosphatase 3 OS=Homo sapiens OX=9606 GN=IMPAD1 PE=1 SV=1	0	3.522	3	1	1	1	1	359	38.7	6.86	0	1
FALSE	High	Master Protein	Q13247	Serine/arginine-rich splicing factor 6 OS=Homo sapiens OX=9606 GN=SRSF6 PE=1 SV=2	0	5.236	7	3	3	3	1	344	39.6	11.43	3.39	3
FALSE	High	Master Protein	P60709	Actin, cytoplasmic 1 OS=Homo sapiens OX=9606 GN=ACTB PE=1 SV=1	0	29.745	22	8	25	8	1	375	41.7	5.48	42.64	8
FALSE	High	Master Protein	Q99536	Synaptic vesicle membrane protein VAT-1 homolog OS=Homo sapiens OX=9606 GN=VAT1 PE=1 SV=2	0.007	1.658	4	1	1	1	1	393	41.9	6.29	0	1
FALSE	High	Master Protein	P38159	RNA-binding motif protein, X chromosome OS=Homo sapiens OX=9606 GN=RBMX PE=1 SV=3	0	5.621	7	3	4	3	1	391	42.3	10.05	1.99	3
FALSE	Medium	Master Protein	P30740	Leukocyte elastase inhibitor OS=Homo sapiens OX=9606 GN=SERPINB1 PE=1 SV=1	0.015	1.368	2	1	1	1	1	379	42.7	6.28	0	1
FALSE	High	Master Protein	Q12905	Interleukin enhancer-binding factor 2 OS=Homo sapiens OX=9606 GN=ILF2 PE=1 SV=2	0	2.642	3	1	1	1	1	390	43	5.26	0	1
FALSE	High	Master Protein	Q9UQ80	Proliferation-associated protein 2G4 OS=Homo sapiens OX=9606 GN=PA2G4 PE=1 SV=3	0	10.909	11	5	6	5	1	394	43.8	6.55	6.14	5
FALSE	Medium	Master Protein	A0A140T930	HLA class I histocompatibility antigen, Cw-6 alpha chain OS=Homo sapiens OX=9606 GN=HLA-C PE=1 SV=1	0.015	1.358	2	1	1	1	1	397	44.4	7.46	0	1
FALSE	High	Master Protein	P00558	Phosphoglycerate kinase 1 OS=Homo sapiens OX=9606 GN=PGK1 PE=1 SV=3	0	11.004	10	4	5	4	1	417	44.6	8.1	5.96	4
FALSE	High	Master Protein	O14979	Heterogeneous nuclear ribonucleoprotein D-like OS=Homo sapiens OX=9606 GN=HNRNPDL PE=1 SV=3	0	5.163	2	1	3	1	1	420	46.4	9.57	5.31	1
FALSE	High	Master Protein	P17050	Alpha-N-acetylgalactosaminidase OS=Homo sapiens OX=9606 GN=NAGA PE=1 SV=2	0.006	2.077	3	1	1	1	1	411	46.5	5.19	1.75	1
FALSE	Medium	Master Protein	A0A0A0MT83	Isovaleryl-CoA dehydrogenase, mitochondrial OS=Homo sapiens OX=9606 GN=IVD PE=1 SV=1	0.015	1.359	2	1	1	1	1	426	46.6	8.05	0	1
FALSE	High	Master Protein	Q9BS26	Endoplasmic reticulum resident protein 44 OS=Homo sapiens OX=9606 GN=ERP44 PE=1 SV=1	0	2.469	2	1	2	1	1	406	46.9	5.26	0	1
FALSE	High	Master Protein	P22234	Multifunctional protein ADE2 OS=Homo sapiens OX=9606 GN=PAICS PE=1 SV=3	0.007	1.731	2	1	1	1	1	425	47	7.23	0	1
FALSE	High	Master Protein	Q8NBX0	Saccharopine dehydrogenase-like oxidoreductase OS=Homo sapiens OX=9606 GN=SCCPDH PE=1 SV=1	0	2.27	3	1	1	1	1	429	47.1	9.14	0	1
FALSE	High	Master Protein	Q7L0Y3	tRNA methyltransferase 10 homolog C OS=Homo sapiens OX=9606 GN=TRMT10C PE=1 SV=2	0	2.566	2	1	1	1	1	403	47.3	9.36	0	1
FALSE	High	Master Protein	Q9Y276	Mitochondrial chaperone BCS1 OS=Homo sapiens OX=9606 GN=BCS1L PE=1 SV=1	0	3.147	4	1	1	1	1	419	47.5	8.5	0	1
FALSE	High	Master Protein	Q13363	C-terminal-binding protein 1 OS=Homo sapiens OX=9606 GN=CTBP1 PE=1 SV=2	0.006	1.532	2	1	1	1	1	440	47.5	6.77	1.7	1
FALSE	High	Master Protein	P09543	2',3'-cyclic-nucleotide 3'-phosphodiesterase OS=Homo sapiens OX=9606 GN=CNP PE=1 SV=2	0.005	1.853	3	1	1	1	1	421	47.5	9.07	0	1
FALSE	High	Master Protein	Q92552	28S ribosomal protein S27, mitochondrial OS=Homo sapiens OX=9606 GN=MRPS27 PE=1 SV=3	0	3.133	4	2	3	2	1	414	47.6	6.18	1.73	2
FALSE	High	Master Protein	P22695	Cytochrome b-c1 complex subunit 2, mitochondrial OS=Homo sapiens OX=9606 GN=UQCRC2 PE=1 SV=3	0	18.369	11	5	10	5	1	453	48.4	8.63	21.11	5
FALSE	High	Master Protein	P04181	Ornithine aminotransferase, mitochondrial OS=Homo sapiens OX=9606 GN=OAT PE=1 SV=1	0.006	2.22	2	1	1	1	1	439	48.5	7.03	1.95	1
FALSE	High	Master Protein	P36957	Dihydrolipoyllysine-residue succinyltransferase component of 2-oxoglutarate dehydrogenase complex, mitochondrial OS=Homo sapiens OX=9606 GN=DLST PE=1 SV=4	0	11.055	6	2	3	2	1	453	48.7	8.95	4.7	2
FALSE	High	Master Protein	Q13838	Spliceosome RNA helicase DDX39B OS=Homo sapiens OX=9606 GN=DDX39B PE=1 SV=1	0.006	1.615	2	1	2	1	1	428	49	5.67	1.61	1
FALSE	High	Master Protein	Q4G0N4	NAD kinase 2, mitochondrial OS=Homo sapiens OX=9606 GN=NADK2 PE=1 SV=2	0	2.396	3	1	2	1	1	442	49.4	8.18	1.76	1
FALSE	High	Master Protein	P49411	Elongation factor Tu, mitochondrial OS=Homo sapiens OX=9606 GN=TUFM PE=1 SV=2	0	22.582	17	7	9	7	1	452	49.5	7.61	11.2	7
FALSE	High	Master Protein	P07437	Tubulin beta chain OS=Homo sapiens OX=9606 GN=TUBB PE=1 SV=2	0	11.265	8	3	5	3	1	444	49.6	4.89	6.79	3
FALSE	High	Master Protein	Q5T4U5	Acyl-Coenzyme A dehydrogenase, C-4 to C-12 straight chain, isoform CRA_a OS=Homo sapiens OX=9606 GN=ACADM PE=1 SV=1	0	5.979	5	2	2	2	1	454	50.2	7.8	4.43	2
FALSE	High	Master Protein	Q9P2R7	Succinate--CoA ligase [ADP-forming] subunit beta, mitochondrial OS=Homo sapiens OX=9606 GN=SUCLA2 PE=1 SV=3	0	5.461	4	2	3	2	1	463	50.3	7.42	3.55	2
FALSE	High	Master Protein	Q05639	Elongation factor 1-alpha 2 OS=Homo sapiens OX=9606 GN=EEF1A2 PE=1 SV=1	0	3.404	2	1	1	1	1	463	50.4	9.03	2.7	1
FALSE	High	Master Protein	P48735	Isocitrate dehydrogenase [NADP], mitochondrial OS=Homo sapiens OX=9606 GN=IDH2 PE=1 SV=2	0	26.675	16	8	22	8	1	452	50.9	8.69	28.54	8
FALSE	High	Master Protein	P61978	Heterogeneous nuclear ribonucleoprotein K OS=Homo sapiens OX=9606 GN=HNRNPK PE=1 SV=1	0	16.648	8	4	24	4	1	463	50.9	5.54	34.67	4
FALSE	High	Master Protein	P31146	Coronin-1A OS=Homo sapiens OX=9606 GN=CORO1A PE=1 SV=4	0	3.121	3	2	3	2	1	461	51	6.68	0	2
FALSE	High	Master Protein	Q9Y230	RuvB-like 2 OS=Homo sapiens OX=9606 GN=RUVBL2 PE=1 SV=3	0.005	1.83	3	1	1	1	1	463	51.1	5.64	1.71	1
FALSE	High	Master Protein	G8JLB6	Heterogeneous nuclear ribonucleoprotein H OS=Homo sapiens OX=9606 GN=HNRNPH1 PE=1 SV=1	0	9.074	7	3	6	3	1	472	51.2	6.8	10.25	3
FALSE	High	Master Protein	P55084	Trifunctional enzyme subunit beta, mitochondrial OS=Homo sapiens OX=9606 GN=HADHB PE=1 SV=3	0.005	1.917	2	1	1	1	1	474	51.3	9.41	1.67	1
FALSE	Medium	Master Protein	P08621	U1 small nuclear ribonucleoprotein 70 kDa OS=Homo sapiens OX=9606 GN=SNRNP70 PE=1 SV=2	0.016	1.37	2	1	1	1	1	437	51.5	9.94	0	1
FALSE	High	Master Protein	O75390	Citrate synthase, mitochondrial OS=Homo sapiens OX=9606 GN=CS PE=1 SV=2	0	14.63	6	3	8	3	1	466	51.7	8.32	9.27	3
FALSE	High	Master Protein	O75306	NADH dehydrogenase [ubiquinone] iron-sulfur protein 2, mitochondrial OS=Homo sapiens OX=9606 GN=NDUFS2 PE=1 SV=2	0	12.35	11	4	5	4	1	463	52.5	7.55	5.96	4
FALSE	High	Master Protein	Q9Y2Z4	Tyrosine--tRNA ligase, mitochondrial OS=Homo sapiens OX=9606 GN=YARS2 PE=1 SV=2	0.005	1.962	3	1	1	1	1	477	53.2	8.98	0	1
FALSE	High	Master Protein	P08670	Vimentin OS=Homo sapiens OX=9606 GN=VIM PE=1 SV=4	0	29.641	20	10	21	9	1	466	53.6	5.12	28.03	10
FALSE	High	Master Protein	Q15233	Non-POU domain-containing octamer-binding protein OS=Homo sapiens OX=9606 GN=NONO PE=1 SV=4	0	6.746	5	3	5	3	1	471	54.2	8.95	10.33	3
FALSE	High	Master Protein	P07954	Fumarate hydratase, mitochondrial OS=Homo sapiens OX=9606 GN=FH PE=1 SV=3	0	4.244	4	2	2	2	1	510	54.6	8.76	3.6	2
FALSE	High	Master Protein	S4R369	39S ribosomal protein L37, mitochondrial OS=Homo sapiens OX=9606 GN=MRPL37 PE=1 SV=1	0.007	1.737	2	1	1	1	1	483	54.9	9.42	1.73	1
FALSE	High	Master Protein	Q8WWY3	U4/U6 small nuclear ribonucleoprotein Prp31 OS=Homo sapiens OX=9606 GN=PRPF31 PE=1 SV=2	0.006	1.499	1	1	1	1	1	499	55.4	5.78	1.81	1
FALSE	High	Master Protein	Q96A33	Coiled-coil domain-containing protein 47 OS=Homo sapiens OX=9606 GN=CCDC47 PE=1 SV=1	0	3.446	3	1	1	1	1	483	55.8	4.87	2.16	1
FALSE	High	Master Protein	F5H2B5	Phospholipase D4 OS=Homo sapiens OX=9606 GN=PLD4 PE=1 SV=1	0	2.906	2	1	1	1	1	513	56.3	8.28	0	1
FALSE	High	Master Protein	P06576	ATP synthase subunit beta, mitochondrial OS=Homo sapiens OX=9606 GN=ATP5F1B PE=1 SV=3	0	20.388	14	6	20	6	1	529	56.5	5.4	36.26	6
FALSE	High	Master Protein	P07237	Protein disulfide-isomerase OS=Homo sapiens OX=9606 GN=P4HB PE=1 SV=3	0	10.656	4	2	4	2	1	508	57.1	4.87	6.26	2
FALSE	High	Master Protein	F5H5D3	Tubulin alpha chain OS=Homo sapiens OX=9606 GN=TUBA1C PE=1 SV=1	0	4.066	2	1	1	1	1	519	57.7	5.07	2.64	1
FALSE	High	Master Protein	P50991	T-complex protein 1 subunit delta OS=Homo sapiens OX=9606 GN=CCT4 PE=1 SV=4	0.006	1.569	1	1	1	1	1	539	57.9	7.83	0	1
FALSE	High	Master Protein	P14618	Pyruvate kinase PKM OS=Homo sapiens OX=9606 GN=PKM PE=1 SV=4	0	4.222	4	2	2	2	1	531	57.9	7.84	0	2
FALSE	High	Master Protein	P40227	T-complex protein 1 subunit zeta OS=Homo sapiens OX=9606 GN=CCT6A PE=1 SV=3	0	4.827	4	2	2	2	1	531	58	6.68	0	2
FALSE	High	Master Protein	Q12874	Splicing factor 3A subunit 3 OS=Homo sapiens OX=9606 GN=SF3A3 PE=1 SV=1	0	3.691	4	2	2	2	1	501	58.8	5.38	0	2
FALSE	High	Master Protein	P50990	T-complex protein 1 subunit theta OS=Homo sapiens OX=9606 GN=CCT8 PE=1 SV=4	0	14.92	11	5	6	5	1	548	59.6	5.6	8.53	5
FALSE	High	Master Protein	P25705	ATP synthase subunit alpha, mitochondrial OS=Homo sapiens OX=9606 GN=ATP5F1A PE=1 SV=1	0	22.381	10	5	16	5	1	553	59.7	9.13	37.52	5
FALSE	High	Master Protein	P04040	Catalase OS=Homo sapiens OX=9606 GN=CAT PE=1 SV=3	0	32.776	16	7	18	7	1	527	59.7	7.39	31.68	7
FALSE	High	Master Protein	P04259	Keratin, type II cytoskeletal 6B OS=Homo sapiens OX=9606 GN=KRT6B PE=1 SV=5	0	84.065	32	22	88	1	1	564	60	8	149.81	22
FALSE	High	Master Protein	K7ELL7	Glucosidase 2 subunit beta OS=Homo sapiens OX=9606 GN=PRKCSH PE=1 SV=1	0	10.847	6	3	5	3	1	535	60.2	4.41	2.25	3
FALSE	High	Master Protein	P17987	T-complex protein 1 subunit alpha OS=Homo sapiens OX=9606 GN=TCP1 PE=1 SV=1	0.005	1.793	2	1	1	1	1	556	60.3	6.11	0	1
FALSE	High	Master Protein	P10809	60 kDa heat shock protein, mitochondrial OS=Homo sapiens OX=9606 GN=HSPD1 PE=1 SV=2	0	19.343	10	6	22	6	1	573	61	5.87	46.49	6
FALSE	High	Master Protein	Q5SSJ5	Heterochromatin protein 1-binding protein 3 OS=Homo sapiens OX=9606 GN=HP1BP3 PE=1 SV=1	0.006	1.468	2	1	1	1	1	553	61.2	9.67	0	1
FALSE	High	Master Protein	O14773	Tripeptidyl-peptidase 1 OS=Homo sapiens OX=9606 GN=TPP1 PE=1 SV=2	0	7.452	2	1	3	1	1	563	61.2	6.48	2.93	1
FALSE	High	Master Protein	Q9HCC0	Methylcrotonoyl-CoA carboxylase beta chain, mitochondrial OS=Homo sapiens OX=9606 GN=MCCC2 PE=1 SV=1	0	2.676	2	1	1	1	1	563	61.3	7.68	0	1
FALSE	High	Master Protein	P00367	Glutamate dehydrogenase 1, mitochondrial OS=Homo sapiens OX=9606 GN=GLUD1 PE=1 SV=2	0	7.615	8	4	5	4	1	558	61.4	7.8	5.48	4
FALSE	High	Master Protein	B0YIW6	Archain 1, isoform CRA_a OS=Homo sapiens OX=9606 GN=ARCN1 PE=1 SV=1	0.006	1.542	2	1	1	1	1	552	61.6	5.85	0	1
FALSE	Medium	Master Protein	P30038	Delta-1-pyrroline-5-carboxylate dehydrogenase, mitochondrial OS=Homo sapiens OX=9606 GN=ALDH4A1 PE=1 SV=3	0.016	1.392	3	1	2	1	1	563	61.7	8.07	0	1
FALSE	High	Master Protein	P35527	Keratin, type I cytoskeletal 9 OS=Homo sapiens OX=9606 GN=KRT9 PE=1 SV=3	0	90.428	30	19	127	18	1	623	62	5.24	216.54	19
FALSE	Medium	Master Protein	Q13057	Bifunctional coenzyme A synthase OS=Homo sapiens OX=9606 GN=COASY PE=1 SV=4	0.013	1.447	2	1	1	1	1	564	62.3	6.99	0	1
FALSE	High	Master Protein	Q969V3	Nicalin OS=Homo sapiens OX=9606 GN=NCLN PE=1 SV=2	0	6.687	4	2	3	2	1	563	62.9	6.89	2.28	2
FALSE	High	Master Protein	Q86UE4	Protein LYRIC OS=Homo sapiens OX=9606 GN=MTDH PE=1 SV=2	0.006	1.605	2	1	1	1	1	582	63.8	9.32	0	1
FALSE	High	Master Protein	P14866	Heterogeneous nuclear ribonucleoprotein L OS=Homo sapiens OX=9606 GN=HNRNPL PE=1 SV=2	0	2.37	2	1	1	1	1	589	64.1	8.22	0	1
FALSE	High	Master Protein	Q5T749	Keratinocyte proline-rich protein OS=Homo sapiens OX=9606 GN=KPRP PE=1 SV=1	0	3.234	4	2	3	2	1	579	64.1	8.27	0	2
FALSE	High	Master Protein	P23368	NAD-dependent malic enzyme, mitochondrial OS=Homo sapiens OX=9606 GN=ME2 PE=1 SV=1	0	3.385	4	2	3	2	1	584	65.4	7.61	6.27	2
FALSE	High	Master Protein	P04264	Keratin, type II cytoskeletal 1 OS=Homo sapiens OX=9606 GN=KRT1 PE=1 SV=6	0	112.042	35	24	166	19	1	644	66	8.12	322.63	24
FALSE	High	Master Protein	P20700	Lamin-B1 OS=Homo sapiens OX=9606 GN=LMNB1 PE=1 SV=2	0	30.223	17	11	20	9	1	586	66.4	5.16	23.53	11
FALSE	High	Master Protein	O94826	Mitochondrial import receptor subunit TOM70 OS=Homo sapiens OX=9606 GN=TOMM70 PE=1 SV=1	0	3.933	4	2	3	2	1	608	67.4	7.12	2.35	2
FALSE	High	Master Protein	P27824	Calnexin OS=Homo sapiens OX=9606 GN=CANX PE=1 SV=2	0	6.464	4	2	3	2	1	592	67.5	4.6	4.23	2
FALSE	High	Master Protein	P38606	V-type proton ATPase catalytic subunit A OS=Homo sapiens OX=9606 GN=ATP6V1A PE=1 SV=2	0.007	1.699	2	1	1	1	1	617	68.3	5.52	0	1
FALSE	High	Master Protein	J3KTA4	Probable ATP-dependent RNA helicase DDX5 OS=Homo sapiens OX=9606 GN=DDX5 PE=1 SV=1	0	5.564	4	3	3	3	1	614	69	8.85	1.85	3
FALSE	High	Master Protein	P12956	X-ray repair cross-complementing protein 6 OS=Homo sapiens OX=9606 GN=XRCC6 PE=1 SV=2	0	2.843	2	1	2	1	1	609	69.8	6.64	2.11	1
FALSE	High	Master Protein	Q03252	Lamin-B2 OS=Homo sapiens OX=9606 GN=LMNB2 PE=1 SV=4	0	10.257	6	4	5	2	1	620	69.9	5.59	4.33	4
FALSE	High	Master Protein	A0A0G2JIW1	Heat shock 70 kDa protein 1B OS=Homo sapiens OX=9606 GN=HSPA1B PE=1 SV=1	0	4.966	4	2	3	1	1	642	70.1	5.66	2.62	2
FALSE	High	Master Protein	P13796	Plastin-2 OS=Homo sapiens OX=9606 GN=LCP1 PE=1 SV=6	0.005	1.773	2	1	1	1	1	627	70.2	5.43	0	1
FALSE	High	Master Protein	P11142	Heat shock cognate 71 kDa protein OS=Homo sapiens OX=9606 GN=HSPA8 PE=1 SV=1	0	33.674	17	9	16	8	1	646	70.9	5.52	19.33	9
FALSE	High	Master Protein	O43390	Heterogeneous nuclear ribonucleoprotein R OS=Homo sapiens OX=9606 GN=HNRNPR PE=1 SV=1	0	2.401	2	1	1	1	1	633	70.9	8.13	0	1
FALSE	High	Master Protein	Q8NBJ5	Procollagen galactosyltransferase 1 OS=Homo sapiens OX=9606 GN=COLGALT1 PE=1 SV=1	0.006	2.032	2	1	1	1	1	622	71.6	7.31	0	1
FALSE	Medium	Master Protein	Q8IUR6	CREB3 regulatory factor OS=Homo sapiens OX=9606 GN=CREBRF PE=1 SV=2	0.016	1.372	1	1	1	1	1	639	72.1	4.87	0	1
FALSE	High	Master Protein	P31040	Succinate dehydrogenase [ubiquinone] flavoprotein subunit, mitochondrial OS=Homo sapiens OX=9606 GN=SDHA PE=1 SV=2	0	2.7	2	1	1	1	1	664	72.6	7.39	2.02	1
FALSE	High	Master Protein	O00116	Alkyldihydroxyacetonephosphate synthase, peroxisomal OS=Homo sapiens OX=9606 GN=AGPS PE=1 SV=1	0.007	1.697	2	1	1	1	1	658	72.9	7.34	0	1
FALSE	High	Master Protein	P13667	Protein disulfide-isomerase A4 OS=Homo sapiens OX=9606 GN=PDIA4 PE=1 SV=2	0	9.675	7	4	4	4	1	645	72.9	5.07	2.53	4
FALSE	High	Master Protein	A0A087WTP3	Far upstream element-binding protein 2 OS=Homo sapiens OX=9606 GN=KHSRP PE=1 SV=1	0	3.971	3	2	3	2	1	711	73	7.71	3.31	2
FALSE	Medium	Master Protein	A0A1C7CYX9	Dihydropyrimidinase-related protein 2 OS=Homo sapiens OX=9606 GN=DPYSL2 PE=1 SV=1	0.014	1.341	1	1	1	1	1	677	73.5	6.35	0	1
FALSE	High	Master Protein	P38646	Stress-70 protein, mitochondrial OS=Homo sapiens OX=9606 GN=HSPA9 PE=1 SV=2	0	26.979	12	7	15	7	1	679	73.6	6.16	19.69	7
FALSE	High	Master Protein	P02545	Prelamin-A/C OS=Homo sapiens OX=9606 GN=LMNA PE=1 SV=1	0	12.996	10	6	8	5	1	664	74.1	7.02	5.06	6
FALSE	High	Master Protein	P08133	Annexin A6 OS=Homo sapiens OX=9606 GN=ANXA6 PE=1 SV=3	0	6.641	5	3	5	3	1	673	75.8	5.6	4.22	3
FALSE	High	Master Protein	P19338	Nucleolin OS=Homo sapiens OX=9606 GN=NCL PE=1 SV=3	0	5.098	2	2	2	2	1	710	76.6	4.7	2.14	2
FALSE	High	Master Protein	A0A087X0X3	Heterogeneous nuclear ribonucleoprotein M OS=Homo sapiens OX=9606 GN=HNRNPM PE=1 SV=1	0.006	1.534	1	1	1	1	1	730	77.5	8.78	1.81	1
FALSE	High	Master Protein	P51659	Peroxisomal multifunctional enzyme type 2 OS=Homo sapiens OX=9606 GN=HSD17B4 PE=1 SV=3	0.007	1.761	2	1	1	1	1	736	79.6	8.84	0	1
FALSE	High	Master Protein	Q12931	Heat shock protein 75 kDa, mitochondrial OS=Homo sapiens OX=9606 GN=TRAP1 PE=1 SV=3	0	4.64	3	2	2	2	1	704	80.1	8.21	0	2
FALSE	High	Master Protein	Q9UH99	SUN domain-containing protein 2 OS=Homo sapiens OX=9606 GN=SUN2 PE=1 SV=3	0	5.368	2	2	2	2	1	717	80.3	6.73	2.26	2
FALSE	Medium	Master Protein	P33993	DNA replication licensing factor MCM7 OS=Homo sapiens OX=9606 GN=MCM7 PE=1 SV=4	0.018	1.332	1	1	1	1	1	719	81.3	6.46	1.63	1
FALSE	High	Master Protein	P14923	Junction plakoglobin OS=Homo sapiens OX=9606 GN=JUP PE=1 SV=3	0	3.919	3	2	4	2	1	745	81.7	6.14	4.1	2
FALSE	High	Master Protein	P13010	X-ray repair cross-complementing protein 5 OS=Homo sapiens OX=9606 GN=XRCC5 PE=1 SV=3	0.006	1.54	1	1	1	1	1	732	82.7	5.81	0	1
FALSE	High	Master Protein	P40939	Trifunctional enzyme subunit alpha, mitochondrial OS=Homo sapiens OX=9606 GN=HADHA PE=1 SV=2	0	4.624	3	2	3	2	1	763	82.9	9.04	3.59	2
FALSE	High	Master Protein	O95202	Mitochondrial proton/calcium exchanger protein OS=Homo sapiens OX=9606 GN=LETM1 PE=1 SV=1	0	3.14	6	2	2	2	1	739	83.3	6.7	0	2
FALSE	High	Master Protein	Q16891	MICOS complex subunit MIC60 OS=Homo sapiens OX=9606 GN=IMMT PE=1 SV=1	0	6.875	4	3	4	3	1	758	83.6	6.48	5.47	3
FALSE	High	Master Protein	A2A274	Aconitate hydratase, mitochondrial OS=Homo sapiens OX=9606 GN=ACO2 PE=1 SV=1	0	4.349	2	2	2	2	1	805	87.8	7.37	1.77	2
FALSE	High	Master Protein	P50416	Carnitine O-palmitoyltransferase 1, liver isoform OS=Homo sapiens OX=9606 GN=CPT1A PE=1 SV=2	0	2.671	2	1	1	1	1	773	88.3	8.65	0	1
FALSE	High	Master Protein	Q00839	Heterogeneous nuclear ribonucleoprotein U OS=Homo sapiens OX=9606 GN=HNRNPU PE=1 SV=6	0	6.507	3	3	4	3	1	825	90.5	6	4.15	3
FALSE	High	Master Protein	P14625	Endoplasmin OS=Homo sapiens OX=9606 GN=HSP90B1 PE=1 SV=1	0	6.229	4	3	4	3	1	803	92.4	4.84	0	3
FALSE	High	Master Protein	Q12906	Interleukin enhancer-binding factor 3 OS=Homo sapiens OX=9606 GN=ILF3 PE=1 SV=3	0	9.268	5	4	4	4	1	894	95.3	8.76	5.96	4
FALSE	High	Master Protein	A8MXP9	Matrin-3 OS=Homo sapiens OX=9606 GN=MATR3 PE=1 SV=1	0	2.462	1	1	1	1	1	895	99.9	6.04	0	1
FALSE	High	Master Protein	E5KLJ9	Dynamin-like 120 kDa protein, mitochondrial OS=Homo sapiens OX=9606 GN=OPA1 PE=1 SV=1	0	3.36	2	2	2	2	1	979	113.6	7.88	1.92	2
FALSE	High	Master Protein	O00754	Lysosomal alpha-mannosidase OS=Homo sapiens OX=9606 GN=MAN2B1 PE=1 SV=3	0	3.405	1	1	1	1	1	1011	113.7	7.28	2.13	1
FALSE	High	Master Protein	Q02413	Desmoglein-1 OS=Homo sapiens OX=9606 GN=DSG1 PE=1 SV=2	0	4.174	2	1	1	1	1	1049	113.7	5.03	3.17	1
FALSE	High	Master Protein	Q9BSJ8	Extended synaptotagmin-1 OS=Homo sapiens OX=9606 GN=ESYT1 PE=1 SV=1	0	3.171	1	1	2	1	1	1104	122.8	5.83	0	1
FALSE	High	Master Protein	P20701	Integrin alpha-L OS=Homo sapiens OX=9606 GN=ITGAL PE=1 SV=3	0	3.398	1	2	2	2	1	1170	128.7	5.63	1.81	2
FALSE	High	Master Protein	P15924	Desmoplakin OS=Homo sapiens OX=9606 GN=DSP PE=1 SV=3	0	18.908	3	9	13	9	1	2871	331.6	6.81	11.33	9
